# Supplementary material for: ﻿Oreonectesdamingshanensis (Cypriniformes, Nemacheilidae), a new species of stream fish from Guangxi, Southwest China
Source: Zookeys. 2023 Sep 18;1180:81–104. doi: 10.3897/zookeys.1180.104645 (PMC10520720; doi:10.3897/zookeys.1180.104645)
Supplement: XML Treatment for Oreonectes damingshanensis [file zookeys.1180.104645-treatment1.xml]

<!DOCTYPE tp:taxon-treatment
  PUBLIC "-//TaxonX//DTD Taxonomic Treatment Publishing DTD v0 20100105//EN" "tax-treatment-NSO.dtd">
<tp:taxon-treatment xmlns:tp="http://www.plazi.org/taxpub"><tp:treatment-meta><kwd-group><label>Taxon classification</label><kwd>
              <named-content content-type="kingdom">Animalia</named-content>
            </kwd><kwd>
              <named-content content-type="order">Cypriniformes</named-content>
            </kwd><kwd>
              <named-content content-type="family">Nemacheilidae</named-content>
            </kwd></kwd-group><mixed-citation publication-type="journal"><person-group><name><surname>Yu</surname><given-names>Jing</given-names></name><name><surname>Luo</surname><given-names>Tao</given-names></name><name><surname>Lan</surname><given-names>Chang-Ting</given-names></name><name><surname>Zhou</surname><given-names>Jia-Jun</given-names></name><name><surname>Deng</surname><given-names>Huai-Qing</given-names></name><name><surname>Xiao</surname><given-names>Ning</given-names></name><name><surname>Zhou</surname><given-names>Jiang</given-names></name></person-group><article-title>﻿<italic><tp:taxon-name><tp:taxon-name-part taxon-name-part-type="genus" reg="Oreonectes">Oreonectes</tp:taxon-name-part><tp:taxon-name-part taxon-name-part-type="species" reg="damingshanensis">damingshanensis</tp:taxon-name-part></tp:taxon-name></italic> (<tp:taxon-name><tp:taxon-name-part taxon-name-part-type="order">Cypriniformes</tp:taxon-name-part></tp:taxon-name>, <tp:taxon-name><tp:taxon-name-part taxon-name-part-type="family">Nemacheilidae</tp:taxon-name-part></tp:taxon-name>), a new species of stream fish from Guangxi, Southwest China</article-title><source>Zookeys</source><day>18</day><month>09</month><year>2023</year><volume>1180</volume><fpage>81</fpage><lpage>104</lpage><pub-id pub-id-type="doi">10.3897/zookeys.1180.104645</pub-id></mixed-citation></tp:treatment-meta><tp:nomenclature><label>﻿</label><tp:taxon-name>
            <object-id xmlns:xlink="http://www.w3.org/1999/xlink" content-type="arpha" xlink:type="simple">EE71EBC4-DCEF-565B-84AE-5977FDADF1F5</object-id>
            <tp:taxon-name-part taxon-name-part-type="genus" reg="Oreonectes">Oreonectes</tp:taxon-name-part>
            <tp:taxon-name-part taxon-name-part-type="species" reg="damingshanensis">damingshanensis</tp:taxon-name-part>
            <object-id xmlns:xlink="http://www.w3.org/1999/xlink" content-type="zoobank" xlink:type="simple">https://zoobank.org/FAE4223D-632B-4CE6-8990-6EAD4D410233</object-id>
          </tp:taxon-name><tp:taxon-authority>Yu, Luo, Lan, Xiao &amp; Zhou</tp:taxon-authority><tp:taxon-status xmlns:xlink="http://www.w3.org/1999/xlink" xlink:type="simple">sp. nov.</tp:taxon-status><xref ref-type="fig" rid="F4">Figs 4</xref><xref ref-type="fig" rid="F5">, 5</xref><xref ref-type="fig" rid="F6">, 6</xref><xref ref-type="table" rid="T7">; Appendix 3</xref><xref ref-type="table" rid="T7">: Table A1</xref></tp:nomenclature><tp:treatment-sec sec-type="Chresonymy" id="SECID0EZ1BI"><title>Chresonymy.</title><p><italic><tp:taxon-name><tp:taxon-name-part taxon-name-part-type="genus" reg="Oreonectes">Oreonectes</tp:taxon-name-part><tp:taxon-name-part taxon-name-part-type="species" reg="platycephalus">platycephalus</tp:taxon-name-part></tp:taxon-name></italic> (Günther, 1868): <xref ref-type="bibr" rid="B23">Wang 2022</xref> (Guangxi, China); <xref ref-type="bibr" rid="B16">Luo et al. 2023</xref> (Damingshan Mountains, Shanglin County, Guangxi, China).</p></tp:treatment-sec><tp:treatment-sec sec-type="material" id="SECID0ES2BI"><title>Material.</title><p><bold><italic>Holotype</italic>.</bold> GZNU20230216001, 98.9 mm total length (TL), 81.8 mm standard length (SL), collected by Jing Yu on February 16, 2023, in Waminggu Scenic Area, Leping Village, Guling Town, Mashan County, Guangxi Zhuang Autonomous Region, China (<named-content xmlns:xlink="http://www.w3.org/1999/xlink" content-type="dwc:verbatimCoordinates" xlink:type="simple"><named-content content-type="geo-json" specific-use="{&#34;type&#34;:&#34;Point&#34;,&#34;coordinates&#34;:[108.294264,23.608184]}" id="NCID0EA3BI" xlink:type="simple">23.60818443°N, 108.29426408°E</named-content></named-content>; ca. 234 m a.s.l.). <bold><italic>Paratypes</italic>.</bold> Twenty-four specimens from the same locality as the holotype: GZNU20230216002–216025, 46.2−70.7 mm SL, collected by Jing Yu and Tao Luo on February 16, 2023. Five specimens from Damingshan Mountains, Shanglin County, Guangxi: GZNU2020011505–011509, 59.2−76.7 mm SL, collected by Yali Wang and Tao Luo on February 16, 2021.</p></tp:treatment-sec><tp:treatment-sec sec-type="etymology" id="SECID0EJ3BI"><title>Etymology.</title><p>The species epithet <italic>damingshanensis</italic> refers to the type locality, located within the Damingshan Mountains, Guangxi, China. The suggested English name is the Damingshan Mountains loach, and the Chinese name is Dà Míng Shān Lıˇng Qiū (大明山岭鳅).</p></tp:treatment-sec><tp:treatment-sec sec-type="diagnosis" id="SECID0ER3BI"><title>Diagnosis.</title><p><italic><tp:taxon-name><tp:taxon-name-part taxon-name-part-type="genus" reg="Oreonectes">Oreonectes</tp:taxon-name-part><tp:taxon-name-part taxon-name-part-type="species" reg="damingshanensis">damingshanensis</tp:taxon-name-part></tp:taxon-name></italic> sp. nov. is assigned to the genus <italic><tp:taxon-name><tp:taxon-name-part taxon-name-part-type="genus" reg="Oreonectes">Oreonectes</tp:taxon-name-part></tp:taxon-name></italic> based on molecular phylogenetic analyses and the following characteristics, which are diagnostic for this genus: (1) anterior and posterior nostrils narrowly separated; (2) lips smooth, with furrows; (3) barbel-like elongation of anterior nostrils longer than depth of nostril tube; and (4) caudal fin rounded, dorsal fin with 6 or 7 branched rays (<xref ref-type="bibr" rid="B3">Du et al. 2023</xref>).</p><p><italic><tp:taxon-name><tp:taxon-name-part taxon-name-part-type="genus" reg="Oreonectes">Oreonectes</tp:taxon-name-part><tp:taxon-name-part taxon-name-part-type="species" reg="damingshanensis">damingshanensis</tp:taxon-name-part></tp:taxon-name></italic> sp. nov. can be distinguished from all other congeners by the following combination of characters: (1) body pigmentation present; (2) eyes normal, diameter 6.5–17.1% of head length; (3) caudal fin rounded, with irregular black markings; (4) body completely covered with fine scales except for the head; (5) lateral line incomplete, with 14 or 15 pores, last lateral line pore reaching above the tip of pectoral fin; (6) dorsal-fin rays, iii-7; (7) pectoral-fin rays, i-9; (8) anal-fin rays, iii-5; (9) pelvic-fin rays, i-7; (10) 14 branched caudal-fin rays; (11) tip of ventral fin extended backward, not reaching the anus; (12) dorsal fin origin posterior to the pelvic-fin origin; (13) inrostral barbel extending backward and not reaching the anterior margin of the eye; (14) tip of maxillary barbel not reaching the posterior margin of the gill cover; and (15) vertebrae 4 + 34.</p></tp:treatment-sec><tp:treatment-sec sec-type="description" id="SECID0E14BI"><title>Description.</title><p>Body elongated and cylindrical, with the insignificant depth decreasing from dorsal-fin origin to caudal-fin base. Head short, length 13.3 mm, slightly depressed and flattened, width greater than depth (head width/head depth = 1.3). Snout round, oblique and flat, length 38.0–45.3% of head length (HL). Mouth inferior, curved, upper and lower lips smooth, lower lip with a V-shaped median notch. Three pairs of barbels are long: inrostral barbel length 25.9–38.3% of HL, extending backward and not reaching the anterior margin of eye; outrostral barbel length 42.4–62.4% of HL, extending backward beyond the posterior margin of the eye. Maxillary barbel length 36.0–56.6% of HL, tip of maxillary barbel not reaching to posterior margin of gill cover. Anterior and posterior nostrils narrowly separated, length 33.5–84.2% of eye diameter. Anterior nostril tube short, with an elongated short barbel-like tip. Eyes present, normal, diameter of 6.5–17.1% HL. Gill opening small; gill rakers not developed, nine inner gill rakers on the first gill arch (<italic>n</italic> =1) (Fig. <xref ref-type="fig" rid="F4">4D</xref>).</p><fig id="F4" position="float" orientation="portrait"><object-id xmlns:xlink="http://www.w3.org/1999/xlink" content-type="doi" xlink:type="simple">10.3897/zookeys.1180.104645.figure4</object-id><object-id xmlns:xlink="http://www.w3.org/1999/xlink" content-type="arpha" xlink:type="simple">B34315DA-09EC-5688-B66E-0E49FBC48AE1</object-id><label>Figure 4.</label><caption><p>Morphological characteristics of the holotype GZNU20230216001 of <italic><tp:taxon-name><tp:taxon-name-part taxon-name-part-type="genus" reg="Oreonectes">Oreonectes</tp:taxon-name-part><tp:taxon-name-part taxon-name-part-type="species" reg="damingshanensis">damingshanensis</tp:taxon-name-part></tp:taxon-name></italic> sp. nov. in preservative (10% formalin) <bold>A</bold> lateral view <bold>B</bold> dorsal view <bold>C</bold> ventral view <bold>D</bold> gill raker <bold>E</bold> enlarged anterior and posterior nostrils.</p></caption><graphic xmlns:xlink="http://www.w3.org/1999/xlink" xlink:href="zookeys-1180-081_article-104645__-g004.jpg" position="float" orientation="portrait" xlink:type="simple" id="oo_906322.jpg"><uri content-type="original_file" xlink:type="simple">https://binary.pensoft.net/fig/906322</uri></graphic></fig><p>Dorsal-fin rays iii-7, pectoral-fin rays i-9, pelvic-fin rays i-7, anal-fin rays iii-5, 14 branched caudal fin rays. Dorsal fin short, length 15.8–22.6% of SL, distally margin round, origin posterior to pelvic-fin insertion, situated slightly posterior to two-thirds the distance between snout tip and caudal-fin base. Pectoral fin short, length 15.2–19.5% of SL, tip of pectoral fin extending backward to ~56.7% of the distance between the origin of pectoral and pre-pelvic fins. Pelvic fin length 13.1–17.2% of SL, tips of pelvic fin not reaching anus, distance between tips of pelvic fin and anus 2.0 times the eye diameter. Anal fin long, length 15.3–179.7% of SL, tips of anal fin not reaching caudal-fin base, distance between tips of anal fin and anus 0.64 times the eye diameter. Caudal fin rounded, caudal peduncle length 9.3 mm, without adipose crests along either dorsal or ventral sides. Vertebrae 38 comprising of 4 Weberian + 22 abdominal + 11 caudal + 1 compound centrum (Fig. <xref ref-type="fig" rid="F5">5</xref>).</p><fig id="F5" position="float" orientation="portrait"><object-id xmlns:xlink="http://www.w3.org/1999/xlink" content-type="doi" xlink:type="simple">10.3897/zookeys.1180.104645.figure5</object-id><object-id xmlns:xlink="http://www.w3.org/1999/xlink" content-type="arpha" xlink:type="simple">F1B4AF31-082B-5C10-946F-91285BC8005D</object-id><label>Figure 5.</label><caption><p>The three-dimensional reconstructed model of the skeleton of <italic><tp:taxon-name><tp:taxon-name-part taxon-name-part-type="genus" reg="Oreonectes">Oreonectes</tp:taxon-name-part><tp:taxon-name-part taxon-name-part-type="species" reg="damingshanensis">damingshanensis</tp:taxon-name-part></tp:taxon-name></italic> sp. nov. (paratype GZNU20230216021, standard length 57.0 mm) <bold>A</bold> dorsal view <bold>B</bold> ventral view, and <bold>C</bold> latera view. Caudal fin slightly broken.</p></caption><graphic xmlns:xlink="http://www.w3.org/1999/xlink" xlink:href="zookeys-1180-081_article-104645__-g005.jpg" position="float" orientation="portrait" xlink:type="simple" id="oo_906323.jpg"><uri content-type="original_file" xlink:type="simple">https://binary.pensoft.net/fig/906323</uri></graphic></fig><p>Except for the head, body completely covered by scales. Lateral line incomplete, exceeding tip of pectoral fin but not reaching base of caudal fin, with 14 or 15 pores, last lateral line pore reaching above the tip of pectoral fin. Cephalic lateral-line system, with eight supraorbital, 5 + 8 infraorbital canal pores, three supratemporal canal pores, with eight preoperculo-mandibular canal pores. Two chambers of air-bladder, posterior chamber developed, filling the body cavity and connected with anterior chamber by a long, slender tube. Lateral wall of the bony capsule of the swim bladder is membranous and closed posteriorly (Fig. <xref ref-type="fig" rid="F5">5</xref>).</p></tp:treatment-sec><tp:treatment-sec sec-type="Coloration" id="SECID0ESACI"><title>Coloration.</title><p>In life, body pale yellow-brown overall, dark brown between anterior margin of eyes to outrostral barbel, brown lateral stripe on flank of the body, irregular black spots present on dorsal and lateral surfaces and caudal fin, black at base of caudal fin, pale brown on each fin (Fig. <xref ref-type="fig" rid="F6">6</xref>). In 10% formalin, the body color was dark brown (Fig. <xref ref-type="fig" rid="F4">4</xref>).</p><fig id="F6" position="float" orientation="portrait"><object-id xmlns:xlink="http://www.w3.org/1999/xlink" content-type="doi" xlink:type="simple">10.3897/zookeys.1180.104645.figure6</object-id><object-id xmlns:xlink="http://www.w3.org/1999/xlink" content-type="arpha" xlink:type="simple">4C30C2BC-FEFF-5DAB-9A71-A51AA7E0C05B</object-id><label>Figure 6.</label><caption><p>Live paratype of <italic><tp:taxon-name><tp:taxon-name-part taxon-name-part-type="genus" reg="Oreonectes">Oreonectes</tp:taxon-name-part><tp:taxon-name-part taxon-name-part-type="species" reg="damingshanensis">damingshanensis</tp:taxon-name-part></tp:taxon-name></italic> sp. nov.</p></caption><graphic xmlns:xlink="http://www.w3.org/1999/xlink" xlink:href="zookeys-1180-081_article-104645__-g006.jpg" position="float" orientation="portrait" xlink:type="simple" id="oo_906324.jpg"><uri content-type="original_file" xlink:type="simple">https://binary.pensoft.net/fig/906324</uri></graphic></fig></tp:treatment-sec><tp:treatment-sec sec-type="comparisons" id="SECID0EYBCI"><title>Comparisons.</title><p>Comparative data of <italic><tp:taxon-name><tp:taxon-name-part taxon-name-part-type="genus" reg="Oreonectes">Oreonectes</tp:taxon-name-part><tp:taxon-name-part taxon-name-part-type="species" reg="damingshanensis">damingshanensis</tp:taxon-name-part></tp:taxon-name></italic> sp. nov. with the five known species within the genus <italic><tp:taxon-name><tp:taxon-name-part taxon-name-part-type="genus" reg="Oreonectes">Oreonectes</tp:taxon-name-part></tp:taxon-name></italic> are given in Table <xref ref-type="table" rid="T1">1</xref>.</p><p><italic><tp:taxon-name><tp:taxon-name-part taxon-name-part-type="genus" reg="Oreonectes">Oreonectes</tp:taxon-name-part><tp:taxon-name-part taxon-name-part-type="species" reg="damingshanensis">damingshanensis</tp:taxon-name-part></tp:taxon-name></italic> sp. nov. can be distinguished from <italic><tp:taxon-name><tp:taxon-name-part taxon-name-part-type="genus" reg="Oreonectes">O.</tp:taxon-name-part><tp:taxon-name-part taxon-name-part-type="species" reg="luochengensis">luochengensis</tp:taxon-name-part></tp:taxon-name></italic> by nine branched pectoral-fin rays (vs 11 or 12), lateral line pores 14 or 15 (vs 6–13), caudal fin rounded, with irregular black markings (vs truncated, without irregular black markings), body covered with scales except for the head (vs degraded, body scales hidden under the skin), and vertebrae 4 + 34 (vs 4 + 32 /35).</p><p><italic><tp:taxon-name><tp:taxon-name-part taxon-name-part-type="genus" reg="Oreonectes">Oreonectes</tp:taxon-name-part><tp:taxon-name-part taxon-name-part-type="species" reg="damingshanensis">damingshanensis</tp:taxon-name-part></tp:taxon-name></italic> sp. nov. can be distinguished from <italic><tp:taxon-name><tp:taxon-name-part taxon-name-part-type="genus" reg="Oreonectes">O.</tp:taxon-name-part><tp:taxon-name-part taxon-name-part-type="species" reg="guilinensis">guilinensis</tp:taxon-name-part></tp:taxon-name></italic> by dorsal-fin rays (iii, 7 vs ii, 6), seven branched pelvic-fin rays (vs 6), lateral line pores 14 or 15 (vs 4–6), black at base of caudal fin (vs absence), maxillary barbel extending backward, not reaching to the posterior margin of the gill cover (vs reaching to posterior margin of the eye), and tip of pelvic fin not reaching to anus (vs reaching to anus).</p><p><italic><tp:taxon-name><tp:taxon-name-part taxon-name-part-type="genus" reg="Oreonectes">Oreonectes</tp:taxon-name-part><tp:taxon-name-part taxon-name-part-type="species" reg="damingshanensis">damingshanensis</tp:taxon-name-part></tp:taxon-name></italic> sp. nov. can be distinguished from <italic><tp:taxon-name><tp:taxon-name-part taxon-name-part-type="genus" reg="Oreonectes">O.</tp:taxon-name-part><tp:taxon-name-part taxon-name-part-type="species" reg="guananensis">guananensis</tp:taxon-name-part></tp:taxon-name></italic> by nine branched pectoral-fin rays (vs 10 or 11), dorsal fin origin posterior to pelvic-fin origin (vs opposite to pelvic-fin origin), maxillary barbel extending backward and not reaching to posterior margin of gill cover (vs reaching to the gill cover), lateral line pores 14 or 15, last lateral line pore reaching above the tip of pectoral fin (vs 7–13, last lateral line pore not reaching above the tip of pectoral fin), caudal fin with irregular black markings (vs without irregular black markings), vertebrae 4 + 34 (vs 4 + 32), relatively small eye diameter (1.6 ± 0.3 mm vs 5.8 ± 1.9 mm, <italic>p</italic>-value = 0.00, Table <xref ref-type="table" rid="T4">4</xref>) and some significant morphological differences (<italic>p</italic>-values &lt; 0.05), including head depth (4.7 ± 0.8 mm vs 3.1 ± 1.0 mm), head width (9.7 ± 1.3 mm vs 7.0 ± 1.8 mm), mouth width (7.2 ± 1.0 mm vs 4.7 ± 1.5 mm), interorbital distance (5.6 ± 0.9 mm vs 1.7 ± 0.4 mm), pectoral-fin base length (2.4 ± 0.4 mm vs 1.8 ± 0.5 mm), pelvic-fin base length (2.3 ± 0.4 mm vs 1.2 ± 0.5 mm), and anal-fin base length (5.2 ± 0.6 mm vs 4.2 ± 0.8 mm).</p><p><italic><tp:taxon-name><tp:taxon-name-part taxon-name-part-type="genus" reg="Oreonectes">Oreonectes</tp:taxon-name-part><tp:taxon-name-part taxon-name-part-type="species" reg="damingshanensis">damingshanensis</tp:taxon-name-part></tp:taxon-name></italic> sp. nov. differs from <italic><tp:taxon-name><tp:taxon-name-part taxon-name-part-type="genus" reg="Oreonectes">O.</tp:taxon-name-part><tp:taxon-name-part taxon-name-part-type="species" reg="platycephalus">platycephalus</tp:taxon-name-part></tp:taxon-name></italic> by having seven branched dorsal-fin rays (vs 8 or 9), nine branched pectoral-fin rays (vs 11), seven branched pelvic-fin rays (vs 8), anal-fin rays (iii, 5 vs ii, 6 or 7), nine inner gill rakers on the first gill arch (vs 14 or 15), and maxillary barbel extending backward, not reaching to the posterior margin of the gill cover (vs reaching to the posterior margin of the eye).</p><p><italic><tp:taxon-name><tp:taxon-name-part taxon-name-part-type="genus" reg="Oreonectes">Oreonectes</tp:taxon-name-part><tp:taxon-name-part taxon-name-part-type="species" reg="damingshanensis">damingshanensis</tp:taxon-name-part></tp:taxon-name></italic> sp. nov. can be distinguished from <italic><tp:taxon-name><tp:taxon-name-part taxon-name-part-type="genus" reg="Oreonectes">O.</tp:taxon-name-part><tp:taxon-name-part taxon-name-part-type="species" reg="polystigmus">polystigmus</tp:taxon-name-part></tp:taxon-name></italic> by having seven branched pelvic-fin rays (vs 6), nine branched pectoral-fin rays (vs 10), seven branched pelvic-fin rays (vs 6), anal-fin rays (iii, 5 vs ii, 5), lateral line pores 14 or 15 (vs 6–8), nine inner gill rakers on first gill arch (vs 13 or 14), tip of pelvic fin not reaching to anus (vs reaching to anus), maxillary barbel extending backward, not reaching the posterior margin of the gill cover (vs reaching the pectoral-fin origin), and vertebrae 4 + 34 (vs 4 + 32) . In addition to differences in each fin, the new species also differed significantly from <italic><tp:taxon-name><tp:taxon-name-part taxon-name-part-type="genus" reg="Oreonectes">O.</tp:taxon-name-part><tp:taxon-name-part taxon-name-part-type="species" reg="polystigmus">polystigmus</tp:taxon-name-part></tp:taxon-name></italic> in a number of measurable characters. These included larger head length (13.3 ± 1.7 mm vs 11.6 ± 1.0 mm), head width (9.7 ± 1.3 mm vs 7.7 ± 0.3 mm), mouth width (4.7 ± 0.8 mm vs 3.1 ± 0.4 mm), eye diameter (1.6 ± 0.3 mm vs 0.9 ± 0.2 mm), dorsal-fin length (11.4 ± 1.4 mm vs 9.5 ± 0.3 mm), pelvic-fin length (9.6 ± 1.3 mm vs 7.5 ± 0.4 mm), and anal-fin length (10.4 ± 1.2 mm vs 8.1 ± 0.4 mm) (<italic>p</italic>-value &lt; 0.05; Table <xref ref-type="table" rid="T4">4</xref>).</p></tp:treatment-sec><tp:treatment-sec sec-type="distribution" id="SECID0EFHCI"><title>Distribution, habitat, and populations.</title><p>Based on current field surveys, the new species <italic><tp:taxon-name><tp:taxon-name-part taxon-name-part-type="genus" reg="Oreonectes">Oreonectes</tp:taxon-name-part><tp:taxon-name-part taxon-name-part-type="species" reg="damingshanensis">damingshanensis</tp:taxon-name-part></tp:taxon-name></italic> sp. nov. has only been found in streams in the Damingshan Mountains of Mashan and Shanglin counties in the Guangxi Zhuang Autonomous Region of China belonging to the Hongshuihe River basin of the Pearl River system. The new species is easy to collect in the streams of the Damingshan Mountains area where it has a large population.</p></tp:treatment-sec><tp:treatment-sec><!--Section generated to contain objects referenced in tp:taxon-treatment.--><table-wrap id="T7" position="float" orientation="portrait"><label>Table A1.</label><caption><p>Measurements of the five specimens of <italic><tp:taxon-name><tp:taxon-name-part taxon-name-part-type="genus" reg="Oreonectes">Oreonectes</tp:taxon-name-part><tp:taxon-name-part taxon-name-part-type="species" reg="damingshanensis">damingshanensis</tp:taxon-name-part></tp:taxon-name></italic> sp. nov. and other species. All units in mm. *designates the holotype.</p></caption><table id="TID0EJZEK" rules="all"><tbody><tr><th rowspan="1" colspan="1">ID</th><th rowspan="1" colspan="1">Species</th><th rowspan="1" colspan="1">Voucher number</th><th rowspan="1" colspan="1">Total length</th><th rowspan="1" colspan="1">Standard length</th><th rowspan="1" colspan="1">Body depth</th><th rowspan="1" colspan="1">Body width</th><th rowspan="1" colspan="1">Head length</th><th rowspan="1" colspan="1">Head depth</th><th rowspan="1" colspan="1">Head width</th><th rowspan="1" colspan="1">Distance between anterior nostrils</th><th rowspan="1" colspan="1">Distance between posterior nostrils</th><th rowspan="1" colspan="1">Distance between anterior and posterior nostrils</th><th rowspan="1" colspan="1">Snout length</th><th rowspan="1" colspan="1">Upper jaw length</th><th rowspan="1" colspan="1">Lower jaw length</th><th rowspan="1" colspan="1">Mouth width</th><th rowspan="1" colspan="1">Eye diameter</th><th rowspan="1" colspan="1">Interorbital distance</th><th rowspan="1" colspan="1">Predorsal length</th><th rowspan="1" colspan="1">Dorsal-fin base length</th><th rowspan="1" colspan="1">Dorsal-fin length</th><th rowspan="1" colspan="1">Pectoral-fin length</th><th rowspan="1" colspan="1">Pectoral-fin base length</th><th rowspan="1" colspan="1">Prepectoral length</th><th rowspan="1" colspan="1">Pelvic-fin length</th><th rowspan="1" colspan="1">Pelvic-fin base length</th><th rowspan="1" colspan="1">Prepelvic length</th><th rowspan="1" colspan="1">Anal-fin length</th><th rowspan="1" colspan="1">Anal-fin base length</th><th rowspan="1" colspan="1">Preanal length</th><th rowspan="1" colspan="1">Caudal peduncle length</th><th rowspan="1" colspan="1">Caudal peduncle depth</th><th rowspan="1" colspan="1">Maxillary barbel length</th><th rowspan="1" colspan="1">Inrostral barbel length</th><th rowspan="1" colspan="1">Outrostral barbel length</th></tr><tr><td rowspan="1" colspan="1">1</td><td rowspan="1" colspan="1"><italic><tp:taxon-name><tp:taxon-name-part taxon-name-part-type="genus" reg="Oreonectes">O.</tp:taxon-name-part><tp:taxon-name-part taxon-name-part-type="species" reg="damingshanensis">damingshanensis</tp:taxon-name-part></tp:taxon-name></italic> sp. nov.</td><td rowspan="1" colspan="1">GZNU20230216001</td><td rowspan="1" colspan="1">98.9</td><td rowspan="1" colspan="1">81.8</td><td rowspan="1" colspan="1">14.8</td><td rowspan="1" colspan="1">10.2</td><td rowspan="1" colspan="1">16.6</td><td rowspan="1" colspan="1">9.5</td><td rowspan="1" colspan="1">13.4</td><td rowspan="1" colspan="1">6.5</td><td rowspan="1" colspan="1">6.5</td><td rowspan="1" colspan="1">1.1</td><td rowspan="1" colspan="1">7.1</td><td rowspan="1" colspan="1">4</td><td rowspan="1" colspan="1">3.3</td><td rowspan="1" colspan="1">5.9</td><td rowspan="1" colspan="1">1.9</td><td rowspan="1" colspan="1">7.4</td><td rowspan="1" colspan="1">48.7</td><td rowspan="1" colspan="1">8.6</td><td rowspan="1" colspan="1">14.7</td><td rowspan="1" colspan="1">13</td><td rowspan="1" colspan="1">3.5</td><td rowspan="1" colspan="1">15.7</td><td rowspan="1" colspan="1">12.3</td><td rowspan="1" colspan="1">3.3</td><td rowspan="1" colspan="1">41.4</td><td rowspan="1" colspan="1">13.6</td><td rowspan="1" colspan="1">6.5</td><td rowspan="1" colspan="1">61.3</td><td rowspan="1" colspan="1">14.6</td><td rowspan="1" colspan="1">9.5</td><td rowspan="1" colspan="1">8.1</td><td rowspan="1" colspan="1">5.2</td><td rowspan="1" colspan="1">9.7</td></tr><tr><td rowspan="1" colspan="1">2</td><td rowspan="1" colspan="1"><italic><tp:taxon-name><tp:taxon-name-part taxon-name-part-type="genus" reg="Oreonectes">O.</tp:taxon-name-part><tp:taxon-name-part taxon-name-part-type="species" reg="damingshanensis">damingshanensis</tp:taxon-name-part></tp:taxon-name></italic> sp. nov.</td><td rowspan="1" colspan="1">GZNU20230216002</td><td rowspan="1" colspan="1">77.8</td><td rowspan="1" colspan="1">63.5</td><td rowspan="1" colspan="1">10.9</td><td rowspan="1" colspan="1">7.2</td><td rowspan="1" colspan="1">13.6</td><td rowspan="1" colspan="1">7.9</td><td rowspan="1" colspan="1">9.5</td><td rowspan="1" colspan="1">3.6</td><td rowspan="1" colspan="1">4.9</td><td rowspan="1" colspan="1">1.1</td><td rowspan="1" colspan="1">5.4</td><td rowspan="1" colspan="1">3.4</td><td rowspan="1" colspan="1">2.2</td><td rowspan="1" colspan="1">4.7</td><td rowspan="1" colspan="1">1.6</td><td rowspan="1" colspan="1">5.8</td><td rowspan="1" colspan="1">38.6</td><td rowspan="1" colspan="1">7.2</td><td rowspan="1" colspan="1">13.8</td><td rowspan="1" colspan="1">11.5</td><td rowspan="1" colspan="1">2.4</td><td rowspan="1" colspan="1">13.5</td><td rowspan="1" colspan="1">10.9</td><td rowspan="1" colspan="1">2.5</td><td rowspan="1" colspan="1">31.5</td><td rowspan="1" colspan="1">11.5</td><td rowspan="1" colspan="1">5.7</td><td rowspan="1" colspan="1">47.5</td><td rowspan="1" colspan="1">10.3</td><td rowspan="1" colspan="1">6.7</td><td rowspan="1" colspan="1">4.9</td><td rowspan="1" colspan="1">3.9</td><td rowspan="1" colspan="1">7.4</td></tr><tr><td rowspan="1" colspan="1">3</td><td rowspan="1" colspan="1"><italic><tp:taxon-name><tp:taxon-name-part taxon-name-part-type="genus" reg="Oreonectes">O.</tp:taxon-name-part><tp:taxon-name-part taxon-name-part-type="species" reg="damingshanensis">damingshanensis</tp:taxon-name-part></tp:taxon-name></italic> sp. nov.</td><td rowspan="1" colspan="1">GZNU20230216003</td><td rowspan="1" colspan="1">75.3</td><td rowspan="1" colspan="1">61.8</td><td rowspan="1" colspan="1">9</td><td rowspan="1" colspan="1">6.5</td><td rowspan="1" colspan="1">12.5</td><td rowspan="1" colspan="1">6.9</td><td rowspan="1" colspan="1">9.7</td><td rowspan="1" colspan="1">3.5</td><td rowspan="1" colspan="1">4.7</td><td rowspan="1" colspan="1">1</td><td rowspan="1" colspan="1">5.1</td><td rowspan="1" colspan="1">3.1</td><td rowspan="1" colspan="1">2.6</td><td rowspan="1" colspan="1">5</td><td rowspan="1" colspan="1">1.9</td><td rowspan="1" colspan="1">5.3</td><td rowspan="1" colspan="1">37.4</td><td rowspan="1" colspan="1">6.7</td><td rowspan="1" colspan="1">11.9</td><td rowspan="1" colspan="1">11.3</td><td rowspan="1" colspan="1">2.8</td><td rowspan="1" colspan="1">12.7</td><td rowspan="1" colspan="1">10.2</td><td rowspan="1" colspan="1">2.6</td><td rowspan="1" colspan="1">30</td><td rowspan="1" colspan="1">10.7</td><td rowspan="1" colspan="1">5.5</td><td rowspan="1" colspan="1">46.1</td><td rowspan="1" colspan="1">9</td><td rowspan="1" colspan="1">7</td><td rowspan="1" colspan="1">5.7</td><td rowspan="1" colspan="1">4.4</td><td rowspan="1" colspan="1">6.2</td></tr><tr><td rowspan="1" colspan="1">4</td><td rowspan="1" colspan="1"><italic><tp:taxon-name><tp:taxon-name-part taxon-name-part-type="genus" reg="Oreonectes">O.</tp:taxon-name-part><tp:taxon-name-part taxon-name-part-type="species" reg="damingshanensis">damingshanensis</tp:taxon-name-part></tp:taxon-name></italic> sp. nov.</td><td rowspan="1" colspan="1">GZNU20230216004</td><td rowspan="1" colspan="1">86.9</td><td rowspan="1" colspan="1">70.7</td><td rowspan="1" colspan="1">10.5</td><td rowspan="1" colspan="1">8.1</td><td rowspan="1" colspan="1">16.2</td><td rowspan="1" colspan="1">8.8</td><td rowspan="1" colspan="1">12.6</td><td rowspan="1" colspan="1">5.1</td><td rowspan="1" colspan="1">6.1</td><td rowspan="1" colspan="1">1.5</td><td rowspan="1" colspan="1">7</td><td rowspan="1" colspan="1">4.1</td><td rowspan="1" colspan="1">3.2</td><td rowspan="1" colspan="1">6.4</td><td rowspan="1" colspan="1">1.9</td><td rowspan="1" colspan="1">6.7</td><td rowspan="1" colspan="1">42.4</td><td rowspan="1" colspan="1">7.7</td><td rowspan="1" colspan="1">13.5</td><td rowspan="1" colspan="1">13.2</td><td rowspan="1" colspan="1">2.8</td><td rowspan="1" colspan="1">16.1</td><td rowspan="1" colspan="1">11.8</td><td rowspan="1" colspan="1">3</td><td rowspan="1" colspan="1">36</td><td rowspan="1" colspan="1">11.4</td><td rowspan="1" colspan="1">5.6</td><td rowspan="1" colspan="1">53.3</td><td rowspan="1" colspan="1">11.8</td><td rowspan="1" colspan="1">7.5</td><td rowspan="1" colspan="1">7</td><td rowspan="1" colspan="1">4.2</td><td rowspan="1" colspan="1">8.8</td></tr><tr><td rowspan="1" colspan="1">5</td><td rowspan="1" colspan="1"><italic><tp:taxon-name><tp:taxon-name-part taxon-name-part-type="genus" reg="Oreonectes">O.</tp:taxon-name-part><tp:taxon-name-part taxon-name-part-type="species" reg="damingshanensis">damingshanensis</tp:taxon-name-part></tp:taxon-name></italic> sp. nov.</td><td rowspan="1" colspan="1">GZNU20230216005</td><td rowspan="1" colspan="1">63.7</td><td rowspan="1" colspan="1">52.5</td><td rowspan="1" colspan="1">7.7</td><td rowspan="1" colspan="1">5.8</td><td rowspan="1" colspan="1">11.8</td><td rowspan="1" colspan="1">6.8</td><td rowspan="1" colspan="1">8.6</td><td rowspan="1" colspan="1">3.4</td><td rowspan="1" colspan="1">4.4</td><td rowspan="1" colspan="1">1.3</td><td rowspan="1" colspan="1">4.7</td><td rowspan="1" colspan="1">2.9</td><td rowspan="1" colspan="1">2.1</td><td rowspan="1" colspan="1">4.1</td><td rowspan="1" colspan="1">1.5</td><td rowspan="1" colspan="1">4.9</td><td rowspan="1" colspan="1">32.4</td><td rowspan="1" colspan="1">5.1</td><td rowspan="1" colspan="1">10.3</td><td rowspan="1" colspan="1">8.2</td><td rowspan="1" colspan="1">2.2</td><td rowspan="1" colspan="1">11.6</td><td rowspan="1" colspan="1">7.7</td><td rowspan="1" colspan="1">2.1</td><td rowspan="1" colspan="1">27.4</td><td rowspan="1" colspan="1">8.5</td><td rowspan="1" colspan="1">4.9</td><td rowspan="1" colspan="1">40.3</td><td rowspan="1" colspan="1">7.9</td><td rowspan="1" colspan="1">5.3</td><td rowspan="1" colspan="1">4.9</td><td rowspan="1" colspan="1">3.9</td><td rowspan="1" colspan="1">6.6</td></tr><tr><td rowspan="1" colspan="1">6</td><td rowspan="1" colspan="1"><italic><tp:taxon-name><tp:taxon-name-part taxon-name-part-type="genus" reg="Oreonectes">O.</tp:taxon-name-part><tp:taxon-name-part taxon-name-part-type="species" reg="damingshanensis">damingshanensis</tp:taxon-name-part></tp:taxon-name></italic> sp. nov.</td><td rowspan="1" colspan="1">GZNU20230216006</td><td rowspan="1" colspan="1">73</td><td rowspan="1" colspan="1">59.9</td><td rowspan="1" colspan="1">8.7</td><td rowspan="1" colspan="1">6.2</td><td rowspan="1" colspan="1">13.3</td><td rowspan="1" colspan="1">7.3</td><td rowspan="1" colspan="1">9.8</td><td rowspan="1" colspan="1">4.3</td><td rowspan="1" colspan="1">5</td><td rowspan="1" colspan="1">0.9</td><td rowspan="1" colspan="1">5.2</td><td rowspan="1" colspan="1">3.2</td><td rowspan="1" colspan="1">2.8</td><td rowspan="1" colspan="1">4.8</td><td rowspan="1" colspan="1">1.5</td><td rowspan="1" colspan="1">5.6</td><td rowspan="1" colspan="1">36.2</td><td rowspan="1" colspan="1">6.6</td><td rowspan="1" colspan="1">11.7</td><td rowspan="1" colspan="1">10.3</td><td rowspan="1" colspan="1">2.4</td><td rowspan="1" colspan="1">12.9</td><td rowspan="1" colspan="1">10</td><td rowspan="1" colspan="1">2.2</td><td rowspan="1" colspan="1">30.7</td><td rowspan="1" colspan="1">10.7</td><td rowspan="1" colspan="1">5.2</td><td rowspan="1" colspan="1">45.3</td><td rowspan="1" colspan="1">9.7</td><td rowspan="1" colspan="1">6.4</td><td rowspan="1" colspan="1">6.5</td><td rowspan="1" colspan="1">5</td><td rowspan="1" colspan="1">8.3</td></tr><tr><td rowspan="1" colspan="1">7</td><td rowspan="1" colspan="1"><italic><tp:taxon-name><tp:taxon-name-part taxon-name-part-type="genus" reg="Oreonectes">O.</tp:taxon-name-part><tp:taxon-name-part taxon-name-part-type="species" reg="damingshanensis">damingshanensis</tp:taxon-name-part></tp:taxon-name></italic> sp. nov.</td><td rowspan="1" colspan="1">GZNU20230216007</td><td rowspan="1" colspan="1">81.3</td><td rowspan="1" colspan="1">67.6</td><td rowspan="1" colspan="1">10.8</td><td rowspan="1" colspan="1">7.8</td><td rowspan="1" colspan="1">14.8</td><td rowspan="1" colspan="1">7.6</td><td rowspan="1" colspan="1">10.8</td><td rowspan="1" colspan="1">4.5</td><td rowspan="1" colspan="1">5.2</td><td rowspan="1" colspan="1">1</td><td rowspan="1" colspan="1">6.1</td><td rowspan="1" colspan="1">3.9</td><td rowspan="1" colspan="1">3.1</td><td rowspan="1" colspan="1">5.3</td><td rowspan="1" colspan="1">1.9</td><td rowspan="1" colspan="1">6.2</td><td rowspan="1" colspan="1">42.1</td><td rowspan="1" colspan="1">6.2</td><td rowspan="1" colspan="1">12.7</td><td rowspan="1" colspan="1">10.5</td><td rowspan="1" colspan="1">2.6</td><td rowspan="1" colspan="1">14.5</td><td rowspan="1" colspan="1">10.3</td><td rowspan="1" colspan="1">2.5</td><td rowspan="1" colspan="1">34.3</td><td rowspan="1" colspan="1">11.1</td><td rowspan="1" colspan="1">4.9</td><td rowspan="1" colspan="1">50.7</td><td rowspan="1" colspan="1">9.7</td><td rowspan="1" colspan="1">7.2</td><td rowspan="1" colspan="1">5.9</td><td rowspan="1" colspan="1">5.2</td><td rowspan="1" colspan="1">8.2</td></tr><tr><td rowspan="1" colspan="1">8</td><td rowspan="1" colspan="1"><italic><tp:taxon-name><tp:taxon-name-part taxon-name-part-type="genus" reg="Oreonectes">O.</tp:taxon-name-part><tp:taxon-name-part taxon-name-part-type="species" reg="damingshanensis">damingshanensis</tp:taxon-name-part></tp:taxon-name></italic> sp. nov.</td><td rowspan="1" colspan="1">GZNU20230216008</td><td rowspan="1" colspan="1">75</td><td rowspan="1" colspan="1">62.2</td><td rowspan="1" colspan="1">8.8</td><td rowspan="1" colspan="1">7.2</td><td rowspan="1" colspan="1">13.2</td><td rowspan="1" colspan="1">7.5</td><td rowspan="1" colspan="1">9.5</td><td rowspan="1" colspan="1">3.1</td><td rowspan="1" colspan="1">4.5</td><td rowspan="1" colspan="1">0.9</td><td rowspan="1" colspan="1">5</td><td rowspan="1" colspan="1">3.1</td><td rowspan="1" colspan="1">2.4</td><td rowspan="1" colspan="1">5</td><td rowspan="1" colspan="1">1.5</td><td rowspan="1" colspan="1">4.6</td><td rowspan="1" colspan="1">37.6</td><td rowspan="1" colspan="1">6.5</td><td rowspan="1" colspan="1">10.7</td><td rowspan="1" colspan="1">9.8</td><td rowspan="1" colspan="1">2.5</td><td rowspan="1" colspan="1">13.6</td><td rowspan="1" colspan="1">9.1</td><td rowspan="1" colspan="1">2</td><td rowspan="1" colspan="1">30.7</td><td rowspan="1" colspan="1">10.5</td><td rowspan="1" colspan="1">5.2</td><td rowspan="1" colspan="1">46.9</td><td rowspan="1" colspan="1">10.1</td><td rowspan="1" colspan="1">6.7</td><td rowspan="1" colspan="1">6.7</td><td rowspan="1" colspan="1">4.6</td><td rowspan="1" colspan="1">7.5</td></tr><tr><td rowspan="1" colspan="1">9</td><td rowspan="1" colspan="1"><italic><tp:taxon-name><tp:taxon-name-part taxon-name-part-type="genus" reg="Oreonectes">O.</tp:taxon-name-part><tp:taxon-name-part taxon-name-part-type="species" reg="damingshanensis">damingshanensis</tp:taxon-name-part></tp:taxon-name></italic> sp. nov.</td><td rowspan="1" colspan="1">GZNU20230216009</td><td rowspan="1" colspan="1">79.2</td><td rowspan="1" colspan="1">66.4</td><td rowspan="1" colspan="1">9.8</td><td rowspan="1" colspan="1">7.3</td><td rowspan="1" colspan="1">14.2</td><td rowspan="1" colspan="1">7.2</td><td rowspan="1" colspan="1">9.6</td><td rowspan="1" colspan="1">4</td><td rowspan="1" colspan="1">5</td><td rowspan="1" colspan="1">0.9</td><td rowspan="1" colspan="1">5.4</td><td rowspan="1" colspan="1">3.2</td><td rowspan="1" colspan="1">2.6</td><td rowspan="1" colspan="1">5.3</td><td rowspan="1" colspan="1">2</td><td rowspan="1" colspan="1">5.8</td><td rowspan="1" colspan="1">39.8</td><td rowspan="1" colspan="1">6</td><td rowspan="1" colspan="1">11.8</td><td rowspan="1" colspan="1">11.1</td><td rowspan="1" colspan="1">2.4</td><td rowspan="1" colspan="1">13.8</td><td rowspan="1" colspan="1">10.2</td><td rowspan="1" colspan="1">2.5</td><td rowspan="1" colspan="1">34.1</td><td rowspan="1" colspan="1">10.9</td><td rowspan="1" colspan="1">5.8</td><td rowspan="1" colspan="1">50.2</td><td rowspan="1" colspan="1">10.2</td><td rowspan="1" colspan="1">6.7</td><td rowspan="1" colspan="1">5.7</td><td rowspan="1" colspan="1">4.7</td><td rowspan="1" colspan="1">6.7</td></tr><tr><td rowspan="1" colspan="1">10</td><td rowspan="1" colspan="1"><italic><tp:taxon-name><tp:taxon-name-part taxon-name-part-type="genus" reg="Oreonectes">O.</tp:taxon-name-part><tp:taxon-name-part taxon-name-part-type="species" reg="damingshanensis">damingshanensis</tp:taxon-name-part></tp:taxon-name></italic> sp. nov.</td><td rowspan="1" colspan="1">GZNU20230216010</td><td rowspan="1" colspan="1">77.2</td><td rowspan="1" colspan="1">62.8</td><td rowspan="1" colspan="1">10.3</td><td rowspan="1" colspan="1">7.4</td><td rowspan="1" colspan="1">14.4</td><td rowspan="1" colspan="1">8.1</td><td rowspan="1" colspan="1">11</td><td rowspan="1" colspan="1">4.3</td><td rowspan="1" colspan="1">5.1</td><td rowspan="1" colspan="1">1.1</td><td rowspan="1" colspan="1">6.1</td><td rowspan="1" colspan="1">3.8</td><td rowspan="1" colspan="1">2.7</td><td rowspan="1" colspan="1">5.7</td><td rowspan="1" colspan="1">1.7</td><td rowspan="1" colspan="1">6</td><td rowspan="1" colspan="1">38.6</td><td rowspan="1" colspan="1">6.4</td><td rowspan="1" colspan="1">11.2</td><td rowspan="1" colspan="1">10.7</td><td rowspan="1" colspan="1">2.7</td><td rowspan="1" colspan="1">14.3</td><td rowspan="1" colspan="1">9.8</td><td rowspan="1" colspan="1">2.2</td><td rowspan="1" colspan="1">32.3</td><td rowspan="1" colspan="1">10.6</td><td rowspan="1" colspan="1">5.4</td><td rowspan="1" colspan="1">48.9</td><td rowspan="1" colspan="1">9.3</td><td rowspan="1" colspan="1">7.1</td><td rowspan="1" colspan="1">5.5</td><td rowspan="1" colspan="1">5.2</td><td rowspan="1" colspan="1">7.1</td></tr><tr><td rowspan="1" colspan="1">11</td><td rowspan="1" colspan="1"><italic><tp:taxon-name><tp:taxon-name-part taxon-name-part-type="genus" reg="Oreonectes">O.</tp:taxon-name-part><tp:taxon-name-part taxon-name-part-type="species" reg="damingshanensis">damingshanensis</tp:taxon-name-part></tp:taxon-name></italic> sp. nov.</td><td rowspan="1" colspan="1">GZNU20230216011</td><td rowspan="1" colspan="1">73</td><td rowspan="1" colspan="1">59.6</td><td rowspan="1" colspan="1">8.9</td><td rowspan="1" colspan="1">7</td><td rowspan="1" colspan="1">13.1</td><td rowspan="1" colspan="1">6.9</td><td rowspan="1" colspan="1">9.8</td><td rowspan="1" colspan="1">4</td><td rowspan="1" colspan="1">4.6</td><td rowspan="1" colspan="1">0.8</td><td rowspan="1" colspan="1">5.6</td><td rowspan="1" colspan="1">3.2</td><td rowspan="1" colspan="1">2.4</td><td rowspan="1" colspan="1">4.9</td><td rowspan="1" colspan="1">1.7</td><td rowspan="1" colspan="1">5.3</td><td rowspan="1" colspan="1">37.4</td><td rowspan="1" colspan="1">5.9</td><td rowspan="1" colspan="1">11.1</td><td rowspan="1" colspan="1">10</td><td rowspan="1" colspan="1">2.4</td><td rowspan="1" colspan="1">12.7</td><td rowspan="1" colspan="1">10</td><td rowspan="1" colspan="1">2.2</td><td rowspan="1" colspan="1">30.7</td><td rowspan="1" colspan="1">10.2</td><td rowspan="1" colspan="1">5.1</td><td rowspan="1" colspan="1">45</td><td rowspan="1" colspan="1">8</td><td rowspan="1" colspan="1">6.7</td><td rowspan="1" colspan="1">5.4</td><td rowspan="1" colspan="1">4.7</td><td rowspan="1" colspan="1">6.9</td></tr><tr><td rowspan="1" colspan="1">12</td><td rowspan="1" colspan="1"><italic><tp:taxon-name><tp:taxon-name-part taxon-name-part-type="genus" reg="Oreonectes">O.</tp:taxon-name-part><tp:taxon-name-part taxon-name-part-type="species" reg="damingshanensis">damingshanensis</tp:taxon-name-part></tp:taxon-name></italic> sp. nov.</td><td rowspan="1" colspan="1">GZNU20230216012</td><td rowspan="1" colspan="1">74.3</td><td rowspan="1" colspan="1">61.3</td><td rowspan="1" colspan="1">10.2</td><td rowspan="1" colspan="1">7</td><td rowspan="1" colspan="1">13.2</td><td rowspan="1" colspan="1">7.4</td><td rowspan="1" colspan="1">9.8</td><td rowspan="1" colspan="1">4.1</td><td rowspan="1" colspan="1">4.5</td><td rowspan="1" colspan="1">0.8</td><td rowspan="1" colspan="1">5.5</td><td rowspan="1" colspan="1">3.1</td><td rowspan="1" colspan="1">2.6</td><td rowspan="1" colspan="1">4.6</td><td rowspan="1" colspan="1">1.7</td><td rowspan="1" colspan="1">5.7</td><td rowspan="1" colspan="1">38.3</td><td rowspan="1" colspan="1">5.6</td><td rowspan="1" colspan="1">11</td><td rowspan="1" colspan="1">10.6</td><td rowspan="1" colspan="1">2.7</td><td rowspan="1" colspan="1">13</td><td rowspan="1" colspan="1">9.4</td><td rowspan="1" colspan="1">2.4</td><td rowspan="1" colspan="1">31</td><td rowspan="1" colspan="1">9.4</td><td rowspan="1" colspan="1">4.7</td><td rowspan="1" colspan="1">46.8</td><td rowspan="1" colspan="1">9.8</td><td rowspan="1" colspan="1">6.7</td><td rowspan="1" colspan="1">6</td><td rowspan="1" colspan="1">4.1</td><td rowspan="1" colspan="1">6.4</td></tr><tr><td rowspan="1" colspan="1">13</td><td rowspan="1" colspan="1"><italic><tp:taxon-name><tp:taxon-name-part taxon-name-part-type="genus" reg="Oreonectes">O.</tp:taxon-name-part><tp:taxon-name-part taxon-name-part-type="species" reg="damingshanensis">damingshanensis</tp:taxon-name-part></tp:taxon-name></italic> sp. nov.</td><td rowspan="1" colspan="1">GZNU20230216013</td><td rowspan="1" colspan="1">73.3</td><td rowspan="1" colspan="1">60.8</td><td rowspan="1" colspan="1">10.2</td><td rowspan="1" colspan="1">6.9</td><td rowspan="1" colspan="1">14.2</td><td rowspan="1" colspan="1">8.1</td><td rowspan="1" colspan="1">11.1</td><td rowspan="1" colspan="1">4.2</td><td rowspan="1" colspan="1">5.1</td><td rowspan="1" colspan="1">0.9</td><td rowspan="1" colspan="1">6.1</td><td rowspan="1" colspan="1">3.5</td><td rowspan="1" colspan="1">2.9</td><td rowspan="1" colspan="1">5.4</td><td rowspan="1" colspan="1">1.8</td><td rowspan="1" colspan="1">6</td><td rowspan="1" colspan="1">37.6</td><td rowspan="1" colspan="1">6.5</td><td rowspan="1" colspan="1">12</td><td rowspan="1" colspan="1">10.2</td><td rowspan="1" colspan="1">2.6</td><td rowspan="1" colspan="1">13.9</td><td rowspan="1" colspan="1">9.8</td><td rowspan="1" colspan="1">2.5</td><td rowspan="1" colspan="1">31.8</td><td rowspan="1" colspan="1">10.6</td><td rowspan="1" colspan="1">5.7</td><td rowspan="1" colspan="1">46.1</td><td rowspan="1" colspan="1">9.3</td><td rowspan="1" colspan="1">6.7</td><td rowspan="1" colspan="1">6.6</td><td rowspan="1" colspan="1">4.1</td><td rowspan="1" colspan="1">7.4</td></tr><tr><td rowspan="1" colspan="1">14</td><td rowspan="1" colspan="1"><italic><tp:taxon-name><tp:taxon-name-part taxon-name-part-type="genus" reg="Oreonectes">O.</tp:taxon-name-part><tp:taxon-name-part taxon-name-part-type="species" reg="damingshanensis">damingshanensis</tp:taxon-name-part></tp:taxon-name></italic> sp. nov.</td><td rowspan="1" colspan="1">GZNU20230216014</td><td rowspan="1" colspan="1">64.6</td><td rowspan="1" colspan="1">52.9</td><td rowspan="1" colspan="1">8.2</td><td rowspan="1" colspan="1">5.9</td><td rowspan="1" colspan="1">12</td><td rowspan="1" colspan="1">6</td><td rowspan="1" colspan="1">8.2</td><td rowspan="1" colspan="1">3.4</td><td rowspan="1" colspan="1">4.1</td><td rowspan="1" colspan="1">0.6</td><td rowspan="1" colspan="1">4.7</td><td rowspan="1" colspan="1">2.9</td><td rowspan="1" colspan="1">2.4</td><td rowspan="1" colspan="1">4.4</td><td rowspan="1" colspan="1">1.6</td><td rowspan="1" colspan="1">4.7</td><td rowspan="1" colspan="1">31.8</td><td rowspan="1" colspan="1">5.3</td><td rowspan="1" colspan="1">10.1</td><td rowspan="1" colspan="1">10.3</td><td rowspan="1" colspan="1">2.3</td><td rowspan="1" colspan="1">11.9</td><td rowspan="1" colspan="1">8.5</td><td rowspan="1" colspan="1">2.1</td><td rowspan="1" colspan="1">28.4</td><td rowspan="1" colspan="1">9.8</td><td rowspan="1" colspan="1">4.5</td><td rowspan="1" colspan="1">40.1</td><td rowspan="1" colspan="1">8.6</td><td rowspan="1" colspan="1">5.7</td><td rowspan="1" colspan="1">5.8</td><td rowspan="1" colspan="1">4.3</td><td rowspan="1" colspan="1">6.3</td></tr><tr><td rowspan="1" colspan="1">15</td><td rowspan="1" colspan="1"><italic><tp:taxon-name><tp:taxon-name-part taxon-name-part-type="genus" reg="Oreonectes">O.</tp:taxon-name-part><tp:taxon-name-part taxon-name-part-type="species" reg="damingshanensis">damingshanensis</tp:taxon-name-part></tp:taxon-name></italic> sp. nov.</td><td rowspan="1" colspan="1">GZNU20230216015</td><td rowspan="1" colspan="1">63.4</td><td rowspan="1" colspan="1">52.8</td><td rowspan="1" colspan="1">8</td><td rowspan="1" colspan="1">5.7</td><td rowspan="1" colspan="1">12.1</td><td rowspan="1" colspan="1">6.6</td><td rowspan="1" colspan="1">8.1</td><td rowspan="1" colspan="1">3.6</td><td rowspan="1" colspan="1">4.1</td><td rowspan="1" colspan="1">0.8</td><td rowspan="1" colspan="1">4.7</td><td rowspan="1" colspan="1">3.1</td><td rowspan="1" colspan="1">2.6</td><td rowspan="1" colspan="1">4.7</td><td rowspan="1" colspan="1">1.6</td><td rowspan="1" colspan="1">4.8</td><td rowspan="1" colspan="1">31</td><td rowspan="1" colspan="1">5</td><td rowspan="1" colspan="1">8.8</td><td rowspan="1" colspan="1">8.3</td><td rowspan="1" colspan="1">1.9</td><td rowspan="1" colspan="1">11.2</td><td rowspan="1" colspan="1">6.9</td><td rowspan="1" colspan="1">2.3</td><td rowspan="1" colspan="1">26.5</td><td rowspan="1" colspan="1">8.9</td><td rowspan="1" colspan="1">4.6</td><td rowspan="1" colspan="1">39.9</td><td rowspan="1" colspan="1">8</td><td rowspan="1" colspan="1">5.9</td><td rowspan="1" colspan="1">4.6</td><td rowspan="1" colspan="1">3.9</td><td rowspan="1" colspan="1">5.5</td></tr><tr><td rowspan="1" colspan="1">16</td><td rowspan="1" colspan="1"><italic><tp:taxon-name><tp:taxon-name-part taxon-name-part-type="genus" reg="Oreonectes">O.</tp:taxon-name-part><tp:taxon-name-part taxon-name-part-type="species" reg="damingshanensis">damingshanensis</tp:taxon-name-part></tp:taxon-name></italic> sp. nov.</td><td rowspan="1" colspan="1">GZNU20230216016</td><td rowspan="1" colspan="1">77.8</td><td rowspan="1" colspan="1">64.1</td><td rowspan="1" colspan="1">9.7</td><td rowspan="1" colspan="1">8</td><td rowspan="1" colspan="1">14.1</td><td rowspan="1" colspan="1">7.9</td><td rowspan="1" colspan="1">10.7</td><td rowspan="1" colspan="1">4.5</td><td rowspan="1" colspan="1">4.9</td><td rowspan="1" colspan="1">0.6</td><td rowspan="1" colspan="1">5.8</td><td rowspan="1" colspan="1">3.1</td><td rowspan="1" colspan="1">2.6</td><td rowspan="1" colspan="1">5.2</td><td rowspan="1" colspan="1">1.9</td><td rowspan="1" colspan="1">6</td><td rowspan="1" colspan="1">38.7</td><td rowspan="1" colspan="1">6.3</td><td rowspan="1" colspan="1">12.5</td><td rowspan="1" colspan="1">10.6</td><td rowspan="1" colspan="1">2.5</td><td rowspan="1" colspan="1">13.7</td><td rowspan="1" colspan="1">10</td><td rowspan="1" colspan="1">2.6</td><td rowspan="1" colspan="1">31.8</td><td rowspan="1" colspan="1">10.7</td><td rowspan="1" colspan="1">5.5</td><td rowspan="1" colspan="1">49.6</td><td rowspan="1" colspan="1">9.8</td><td rowspan="1" colspan="1">6.9</td><td rowspan="1" colspan="1">7</td><td rowspan="1" colspan="1">5.4</td><td rowspan="1" colspan="1">8</td></tr><tr><td rowspan="1" colspan="1">17</td><td rowspan="1" colspan="1"><italic><tp:taxon-name><tp:taxon-name-part taxon-name-part-type="genus" reg="Oreonectes">O.</tp:taxon-name-part><tp:taxon-name-part taxon-name-part-type="species" reg="damingshanensis">damingshanensis</tp:taxon-name-part></tp:taxon-name></italic> sp. nov.</td><td rowspan="1" colspan="1">GZNU20230216017</td><td rowspan="1" colspan="1">72.1</td><td rowspan="1" colspan="1">60.5</td><td rowspan="1" colspan="1">10.3</td><td rowspan="1" colspan="1">7.2</td><td rowspan="1" colspan="1">13.6</td><td rowspan="1" colspan="1">7.3</td><td rowspan="1" colspan="1">9.7</td><td rowspan="1" colspan="1">4.6</td><td rowspan="1" colspan="1">5</td><td rowspan="1" colspan="1">1</td><td rowspan="1" colspan="1">5.4</td><td rowspan="1" colspan="1">3.2</td><td rowspan="1" colspan="1">2.6</td><td rowspan="1" colspan="1">5.2</td><td rowspan="1" colspan="1">1.7</td><td rowspan="1" colspan="1">6</td><td rowspan="1" colspan="1">36.4</td><td rowspan="1" colspan="1">6.1</td><td rowspan="1" colspan="1">10.9</td><td rowspan="1" colspan="1">9.2</td><td rowspan="1" colspan="1">2.3</td><td rowspan="1" colspan="1">12.8</td><td rowspan="1" colspan="1">9.4</td><td rowspan="1" colspan="1">2.6</td><td rowspan="1" colspan="1">30.4</td><td rowspan="1" colspan="1">9.7</td><td rowspan="1" colspan="1">5.1</td><td rowspan="1" colspan="1">46.2</td><td rowspan="1" colspan="1">9.8</td><td rowspan="1" colspan="1">7.2</td><td rowspan="1" colspan="1">6.1</td><td rowspan="1" colspan="1">4.7</td><td rowspan="1" colspan="1">7.3</td></tr><tr><td rowspan="1" colspan="1">18</td><td rowspan="1" colspan="1"><italic><tp:taxon-name><tp:taxon-name-part taxon-name-part-type="genus" reg="Oreonectes">O.</tp:taxon-name-part><tp:taxon-name-part taxon-name-part-type="species" reg="damingshanensis">damingshanensis</tp:taxon-name-part></tp:taxon-name></italic> sp. nov.</td><td rowspan="1" colspan="1">GZNU20230216018</td><td rowspan="1" colspan="1">72.6</td><td rowspan="1" colspan="1">59.5</td><td rowspan="1" colspan="1">9.1</td><td rowspan="1" colspan="1">6.4</td><td rowspan="1" colspan="1">14</td><td rowspan="1" colspan="1">7.5</td><td rowspan="1" colspan="1">10.7</td><td rowspan="1" colspan="1">4.1</td><td rowspan="1" colspan="1">4.6</td><td rowspan="1" colspan="1">0.7</td><td rowspan="1" colspan="1">5.7</td><td rowspan="1" colspan="1">3.4</td><td rowspan="1" colspan="1">2.4</td><td rowspan="1" colspan="1">5</td><td rowspan="1" colspan="1">2</td><td rowspan="1" colspan="1">5.5</td><td rowspan="1" colspan="1">35.9</td><td rowspan="1" colspan="1">5.8</td><td rowspan="1" colspan="1">10.6</td><td rowspan="1" colspan="1">10</td><td rowspan="1" colspan="1">2.4</td><td rowspan="1" colspan="1">13.7</td><td rowspan="1" colspan="1">9.3</td><td rowspan="1" colspan="1">2.6</td><td rowspan="1" colspan="1">31</td><td rowspan="1" colspan="1">10</td><td rowspan="1" colspan="1">5.6</td><td rowspan="1" colspan="1">45.6</td><td rowspan="1" colspan="1">8.1</td><td rowspan="1" colspan="1">6.5</td><td rowspan="1" colspan="1">5.5</td><td rowspan="1" colspan="1">4.2</td><td rowspan="1" colspan="1">6.9</td></tr><tr><td rowspan="1" colspan="1">19</td><td rowspan="1" colspan="1"><italic><tp:taxon-name><tp:taxon-name-part taxon-name-part-type="genus" reg="Oreonectes">O.</tp:taxon-name-part><tp:taxon-name-part taxon-name-part-type="species" reg="damingshanensis">damingshanensis</tp:taxon-name-part></tp:taxon-name></italic> sp. nov.</td><td rowspan="1" colspan="1">GZNU20230216019</td><td rowspan="1" colspan="1">66.6</td><td rowspan="1" colspan="1">54.3</td><td rowspan="1" colspan="1">7.8</td><td rowspan="1" colspan="1">5.8</td><td rowspan="1" colspan="1">12.8</td><td rowspan="1" colspan="1">6.9</td><td rowspan="1" colspan="1">9.7</td><td rowspan="1" colspan="1">4.1</td><td rowspan="1" colspan="1">4.2</td><td rowspan="1" colspan="1">0.7</td><td rowspan="1" colspan="1">5.7</td><td rowspan="1" colspan="1">3.1</td><td rowspan="1" colspan="1">2.6</td><td rowspan="1" colspan="1">5</td><td rowspan="1" colspan="1">1.6</td><td rowspan="1" colspan="1">5.3</td><td rowspan="1" colspan="1">32.5</td><td rowspan="1" colspan="1">5.9</td><td rowspan="1" colspan="1">10.4</td><td rowspan="1" colspan="1">9.4</td><td rowspan="1" colspan="1">2.4</td><td rowspan="1" colspan="1">12.7</td><td rowspan="1" colspan="1">8.7</td><td rowspan="1" colspan="1">2.1</td><td rowspan="1" colspan="1">27.7</td><td rowspan="1" colspan="1">10.3</td><td rowspan="1" colspan="1">4.9</td><td rowspan="1" colspan="1">40.5</td><td rowspan="1" colspan="1">8.4</td><td rowspan="1" colspan="1">6.3</td><td rowspan="1" colspan="1">5.1</td><td rowspan="1" colspan="1">3.7</td><td rowspan="1" colspan="1">6.6</td></tr><tr><td rowspan="1" colspan="1">20</td><td rowspan="1" colspan="1"><italic><tp:taxon-name><tp:taxon-name-part taxon-name-part-type="genus" reg="Oreonectes">O.</tp:taxon-name-part><tp:taxon-name-part taxon-name-part-type="species" reg="damingshanensis">damingshanensis</tp:taxon-name-part></tp:taxon-name></italic> sp. nov.</td><td rowspan="1" colspan="1">GZNU20230216020</td><td rowspan="1" colspan="1">78.9</td><td rowspan="1" colspan="1">64.1</td><td rowspan="1" colspan="1">8.9</td><td rowspan="1" colspan="1">6.3</td><td rowspan="1" colspan="1">13.7</td><td rowspan="1" colspan="1">7.5</td><td rowspan="1" colspan="1">10.6</td><td rowspan="1" colspan="1">3.5</td><td rowspan="1" colspan="1">4.7</td><td rowspan="1" colspan="1">1</td><td rowspan="1" colspan="1">5.9</td><td rowspan="1" colspan="1">3.6</td><td rowspan="1" colspan="1">2.8</td><td rowspan="1" colspan="1">5.7</td><td rowspan="1" colspan="1">1.9</td><td rowspan="1" colspan="1">5.4</td><td rowspan="1" colspan="1">37.5</td><td rowspan="1" colspan="1">6.6</td><td rowspan="1" colspan="1">11.9</td><td rowspan="1" colspan="1">10.2</td><td rowspan="1" colspan="1">2.6</td><td rowspan="1" colspan="1">14.4</td><td rowspan="1" colspan="1">10</td><td rowspan="1" colspan="1">2.4</td><td rowspan="1" colspan="1">33.3</td><td rowspan="1" colspan="1">10.8</td><td rowspan="1" colspan="1">5.6</td><td rowspan="1" colspan="1">49.2</td><td rowspan="1" colspan="1">10.3</td><td rowspan="1" colspan="1">7.3</td><td rowspan="1" colspan="1">6.6</td><td rowspan="1" colspan="1">4.5</td><td rowspan="1" colspan="1">6.6</td></tr><tr><td rowspan="1" colspan="1">21</td><td rowspan="1" colspan="1"><italic><tp:taxon-name><tp:taxon-name-part taxon-name-part-type="genus" reg="Oreonectes">O.</tp:taxon-name-part><tp:taxon-name-part taxon-name-part-type="species" reg="damingshanensis">damingshanensis</tp:taxon-name-part></tp:taxon-name></italic> sp. nov.</td><td rowspan="1" colspan="1">GZNU20230216021</td><td rowspan="1" colspan="1">69.6</td><td rowspan="1" colspan="1">57</td><td rowspan="1" colspan="1">9.4</td><td rowspan="1" colspan="1">6.6</td><td rowspan="1" colspan="1">12.5</td><td rowspan="1" colspan="1">7.2</td><td rowspan="1" colspan="1">9.7</td><td rowspan="1" colspan="1">3.8</td><td rowspan="1" colspan="1">4.3</td><td rowspan="1" colspan="1">0.8</td><td rowspan="1" colspan="1">5.1</td><td rowspan="1" colspan="1">3.2</td><td rowspan="1" colspan="1">2.5</td><td rowspan="1" colspan="1">4.9</td><td rowspan="1" colspan="1">1.8</td><td rowspan="1" colspan="1">5.4</td><td rowspan="1" colspan="1">33.5</td><td rowspan="1" colspan="1">6.1</td><td rowspan="1" colspan="1">11.4</td><td rowspan="1" colspan="1">9.3</td><td rowspan="1" colspan="1">2.6</td><td rowspan="1" colspan="1">12.2</td><td rowspan="1" colspan="1">8.5</td><td rowspan="1" colspan="1">2.4</td><td rowspan="1" colspan="1">29.1</td><td rowspan="1" colspan="1">9.7</td><td rowspan="1" colspan="1">4.8</td><td rowspan="1" colspan="1">42</td><td rowspan="1" colspan="1">9.3</td><td rowspan="1" colspan="1">6.8</td><td rowspan="1" colspan="1">6.2</td><td rowspan="1" colspan="1">4.6</td><td rowspan="1" colspan="1">6.7</td></tr><tr><td rowspan="1" colspan="1">22</td><td rowspan="1" colspan="1"><italic><tp:taxon-name><tp:taxon-name-part taxon-name-part-type="genus" reg="Oreonectes">O.</tp:taxon-name-part><tp:taxon-name-part taxon-name-part-type="species" reg="damingshanensis">damingshanensis</tp:taxon-name-part></tp:taxon-name></italic> sp. nov.</td><td rowspan="1" colspan="1">GZNU20230216022</td><td rowspan="1" colspan="1">59.1</td><td rowspan="1" colspan="1">47.8</td><td rowspan="1" colspan="1">7.1</td><td rowspan="1" colspan="1">5</td><td rowspan="1" colspan="1">10.6</td><td rowspan="1" colspan="1">5.5</td><td rowspan="1" colspan="1">7.7</td><td rowspan="1" colspan="1">3</td><td rowspan="1" colspan="1">3.6</td><td rowspan="1" colspan="1">0.7</td><td rowspan="1" colspan="1">4.5</td><td rowspan="1" colspan="1">3.1</td><td rowspan="1" colspan="1">0.3</td><td rowspan="1" colspan="1">3.7</td><td rowspan="1" colspan="1">1.4</td><td rowspan="1" colspan="1">4.5</td><td rowspan="1" colspan="1">27</td><td rowspan="1" colspan="1">5.5</td><td rowspan="1" colspan="1">10.8</td><td rowspan="1" colspan="1">8.3</td><td rowspan="1" colspan="1">2</td><td rowspan="1" colspan="1">10.1</td><td rowspan="1" colspan="1">8.1</td><td rowspan="1" colspan="1">1.5</td><td rowspan="1" colspan="1">23.8</td><td rowspan="1" colspan="1">9.4</td><td rowspan="1" colspan="1">4.2</td><td rowspan="1" colspan="1">35.2</td><td rowspan="1" colspan="1">8.4</td><td rowspan="1" colspan="1">4.9</td><td rowspan="1" colspan="1">6</td><td rowspan="1" colspan="1">3.9</td><td rowspan="1" colspan="1">5.4</td></tr><tr><td rowspan="1" colspan="1">23</td><td rowspan="1" colspan="1"><italic><tp:taxon-name><tp:taxon-name-part taxon-name-part-type="genus" reg="Oreonectes">O.</tp:taxon-name-part><tp:taxon-name-part taxon-name-part-type="species" reg="damingshanensis">damingshanensis</tp:taxon-name-part></tp:taxon-name></italic> sp. nov.</td><td rowspan="1" colspan="1">GZNU20230216023</td><td rowspan="1" colspan="1">59.7</td><td rowspan="1" colspan="1">48.4</td><td rowspan="1" colspan="1">7.2</td><td rowspan="1" colspan="1">5.4</td><td rowspan="1" colspan="1">10.5</td><td rowspan="1" colspan="1">5.9</td><td rowspan="1" colspan="1">8.3</td><td rowspan="1" colspan="1">3.2</td><td rowspan="1" colspan="1">3.8</td><td rowspan="1" colspan="1">0.7</td><td rowspan="1" colspan="1">4.2</td><td rowspan="1" colspan="1">2.9</td><td rowspan="1" colspan="1">2.4</td><td rowspan="1" colspan="1">4.1</td><td rowspan="1" colspan="1">1.8</td><td rowspan="1" colspan="1">4.4</td><td rowspan="1" colspan="1">29.4</td><td rowspan="1" colspan="1">5.1</td><td rowspan="1" colspan="1">10</td><td rowspan="1" colspan="1">8.3</td><td rowspan="1" colspan="1">1.9</td><td rowspan="1" colspan="1">10.9</td><td rowspan="1" colspan="1">7.9</td><td rowspan="1" colspan="1">2</td><td rowspan="1" colspan="1">25.2</td><td rowspan="1" colspan="1">9.1</td><td rowspan="1" colspan="1">4.4</td><td rowspan="1" colspan="1">36.8</td><td rowspan="1" colspan="1">6.8</td><td rowspan="1" colspan="1">5</td><td rowspan="1" colspan="1">4.9</td><td rowspan="1" colspan="1">4</td><td rowspan="1" colspan="1">5.9</td></tr><tr><td rowspan="1" colspan="1">24</td><td rowspan="1" colspan="1"><italic><tp:taxon-name><tp:taxon-name-part taxon-name-part-type="genus" reg="Oreonectes">O.</tp:taxon-name-part><tp:taxon-name-part taxon-name-part-type="species" reg="damingshanensis">damingshanensis</tp:taxon-name-part></tp:taxon-name></italic> sp. nov.</td><td rowspan="1" colspan="1">GZNU20230216024</td><td rowspan="1" colspan="1">60.5</td><td rowspan="1" colspan="1">48.9</td><td rowspan="1" colspan="1">7</td><td rowspan="1" colspan="1">5.3</td><td rowspan="1" colspan="1">10.8</td><td rowspan="1" colspan="1">5.7</td><td rowspan="1" colspan="1">8</td><td rowspan="1" colspan="1">3.4</td><td rowspan="1" colspan="1">4</td><td rowspan="1" colspan="1">0.7</td><td rowspan="1" colspan="1">4.5</td><td rowspan="1" colspan="1">3.1</td><td rowspan="1" colspan="1">2.3</td><td rowspan="1" colspan="1">4.1</td><td rowspan="1" colspan="1">1.7</td><td rowspan="1" colspan="1">4.5</td><td rowspan="1" colspan="1">27.8</td><td rowspan="1" colspan="1">5.6</td><td rowspan="1" colspan="1">10.4</td><td rowspan="1" colspan="1">8.7</td><td rowspan="1" colspan="1">1.9</td><td rowspan="1" colspan="1">10.5</td><td rowspan="1" colspan="1">7.7</td><td rowspan="1" colspan="1">1.9</td><td rowspan="1" colspan="1">24.1</td><td rowspan="1" colspan="1">9.4</td><td rowspan="1" colspan="1">5.2</td><td rowspan="1" colspan="1">35.8</td><td rowspan="1" colspan="1">6.9</td><td rowspan="1" colspan="1">5.2</td><td rowspan="1" colspan="1">4.4</td><td rowspan="1" colspan="1">4.1</td><td rowspan="1" colspan="1">5.6</td></tr><tr><td rowspan="1" colspan="1">25</td><td rowspan="1" colspan="1"><italic><tp:taxon-name><tp:taxon-name-part taxon-name-part-type="genus" reg="Oreonectes">O.</tp:taxon-name-part><tp:taxon-name-part taxon-name-part-type="species" reg="damingshanensis">damingshanensis</tp:taxon-name-part></tp:taxon-name></italic> sp. nov.</td><td rowspan="1" colspan="1">GZNU20230216025</td><td rowspan="1" colspan="1">55.7</td><td rowspan="1" colspan="1">46.2</td><td rowspan="1" colspan="1">7</td><td rowspan="1" colspan="1">5</td><td rowspan="1" colspan="1">10.2</td><td rowspan="1" colspan="1">5.4</td><td rowspan="1" colspan="1">7.8</td><td rowspan="1" colspan="1">2.8</td><td rowspan="1" colspan="1">3.4</td><td rowspan="1" colspan="1">0.6</td><td rowspan="1" colspan="1">4.4</td><td rowspan="1" colspan="1">2.5</td><td rowspan="1" colspan="1">2.1</td><td rowspan="1" colspan="1">3.9</td><td rowspan="1" colspan="1">1.6</td><td rowspan="1" colspan="1">4.4</td><td rowspan="1" colspan="1">27.9</td><td rowspan="1" colspan="1">4.9</td><td rowspan="1" colspan="1">8.8</td><td rowspan="1" colspan="1">8.1</td><td rowspan="1" colspan="1">1.8</td><td rowspan="1" colspan="1">9.8</td><td rowspan="1" colspan="1">7.7</td><td rowspan="1" colspan="1">1.5</td><td rowspan="1" colspan="1">23.8</td><td rowspan="1" colspan="1">8.3</td><td rowspan="1" colspan="1">4.4</td><td rowspan="1" colspan="1">34.5</td><td rowspan="1" colspan="1">6.4</td><td rowspan="1" colspan="1">4.9</td><td rowspan="1" colspan="1">4.6</td><td rowspan="1" colspan="1">3.9</td><td rowspan="1" colspan="1">5.8</td></tr><tr><td rowspan="1" colspan="1">26</td><td rowspan="1" colspan="1"><italic><tp:taxon-name><tp:taxon-name-part taxon-name-part-type="genus" reg="Oreonectes">O.</tp:taxon-name-part><tp:taxon-name-part taxon-name-part-type="species" reg="damingshanensis">damingshanensis</tp:taxon-name-part></tp:taxon-name></italic> sp. nov.</td><td rowspan="1" colspan="1">GZNU2020011505</td><td rowspan="1" colspan="1">91</td><td rowspan="1" colspan="1">76.7</td><td rowspan="1" colspan="1">12.5</td><td rowspan="1" colspan="1">8.3</td><td rowspan="1" colspan="1">16.5</td><td rowspan="1" colspan="1">8.8</td><td rowspan="1" colspan="1">9</td><td rowspan="1" colspan="1">3.8</td><td rowspan="1" colspan="1">6.1</td><td rowspan="1" colspan="1">1.1</td><td rowspan="1" colspan="1">6.9</td><td rowspan="1" colspan="1">3.6</td><td rowspan="1" colspan="1">2.7</td><td rowspan="1" colspan="1">4.8</td><td rowspan="1" colspan="1">1.3</td><td rowspan="1" colspan="1">7.7</td><td rowspan="1" colspan="1">45.9</td><td rowspan="1" colspan="1">9.1</td><td rowspan="1" colspan="1">13.9</td><td rowspan="1" colspan="1">12.2</td><td rowspan="1" colspan="1">3</td><td rowspan="1" colspan="1">17.3</td><td rowspan="1" colspan="1">12.2</td><td rowspan="1" colspan="1">2.5</td><td rowspan="1" colspan="1">40.6</td><td rowspan="1" colspan="1">13.3</td><td rowspan="1" colspan="1">7.2</td><td rowspan="1" colspan="1">57.5</td><td rowspan="1" colspan="1">10.5</td><td rowspan="1" colspan="1">8</td><td rowspan="1" colspan="1">6.6</td><td rowspan="1" colspan="1">5.6</td><td rowspan="1" colspan="1">7.1</td></tr><tr><td rowspan="1" colspan="1">27</td><td rowspan="1" colspan="1"><italic><tp:taxon-name><tp:taxon-name-part taxon-name-part-type="genus" reg="Oreonectes">O.</tp:taxon-name-part><tp:taxon-name-part taxon-name-part-type="species" reg="damingshanensis">damingshanensis</tp:taxon-name-part></tp:taxon-name></italic> sp. nov.</td><td rowspan="1" colspan="1">GZNU2020011506</td><td rowspan="1" colspan="1">79</td><td rowspan="1" colspan="1">64.2</td><td rowspan="1" colspan="1">9.6</td><td rowspan="1" colspan="1">8</td><td rowspan="1" colspan="1">13.9</td><td rowspan="1" colspan="1">7</td><td rowspan="1" colspan="1">9.3</td><td rowspan="1" colspan="1">3.2</td><td rowspan="1" colspan="1">4.8</td><td rowspan="1" colspan="1">0.9</td><td rowspan="1" colspan="1">5.5</td><td rowspan="1" colspan="1">2.2</td><td rowspan="1" colspan="1">2.1</td><td rowspan="1" colspan="1">3.3</td><td rowspan="1" colspan="1">0.9</td><td rowspan="1" colspan="1">5.6</td><td rowspan="1" colspan="1">37.1</td><td rowspan="1" colspan="1">6.8</td><td rowspan="1" colspan="1">13</td><td rowspan="1" colspan="1">10</td><td rowspan="1" colspan="1">2.3</td><td rowspan="1" colspan="1">14.4</td><td rowspan="1" colspan="1">10</td><td rowspan="1" colspan="1">2.1</td><td rowspan="1" colspan="1">33.1</td><td rowspan="1" colspan="1">10.8</td><td rowspan="1" colspan="1">4.9</td><td rowspan="1" colspan="1">49.1</td><td rowspan="1" colspan="1">11</td><td rowspan="1" colspan="1">7.9</td><td rowspan="1" colspan="1">5</td><td rowspan="1" colspan="1">4.7</td><td rowspan="1" colspan="1">7.4</td></tr><tr><td rowspan="1" colspan="1">28</td><td rowspan="1" colspan="1"><italic><tp:taxon-name><tp:taxon-name-part taxon-name-part-type="genus" reg="Oreonectes">O.</tp:taxon-name-part><tp:taxon-name-part taxon-name-part-type="species" reg="damingshanensis">damingshanensis</tp:taxon-name-part></tp:taxon-name></italic> sp. nov.</td><td rowspan="1" colspan="1">GZNU2020011507</td><td rowspan="1" colspan="1">80.3</td><td rowspan="1" colspan="1">67.8</td><td rowspan="1" colspan="1">11.5</td><td rowspan="1" colspan="1">4.6</td><td rowspan="1" colspan="1">15</td><td rowspan="1" colspan="1">7.4</td><td rowspan="1" colspan="1">9</td><td rowspan="1" colspan="1">3.7</td><td rowspan="1" colspan="1">5.1</td><td rowspan="1" colspan="1">0.8</td><td rowspan="1" colspan="1">6.8</td><td rowspan="1" colspan="1">2.7</td><td rowspan="1" colspan="1">2</td><td rowspan="1" colspan="1">4.4</td><td rowspan="1" colspan="1">1</td><td rowspan="1" colspan="1">6.9</td><td rowspan="1" colspan="1">39.3</td><td rowspan="1" colspan="1">6.7</td><td rowspan="1" colspan="1">10.7</td><td rowspan="1" colspan="1">11</td><td rowspan="1" colspan="1">2.6</td><td rowspan="1" colspan="1">14.5</td><td rowspan="1" colspan="1">11</td><td rowspan="1" colspan="1">2.6</td><td rowspan="1" colspan="1">34.3</td><td rowspan="1" colspan="1">10.8</td><td rowspan="1" colspan="1">5.5</td><td rowspan="1" colspan="1">51.6</td><td rowspan="1" colspan="1">9.1</td><td rowspan="1" colspan="1">7.1</td><td rowspan="1" colspan="1">6.6</td><td rowspan="1" colspan="1">5.2</td><td rowspan="1" colspan="1">6.9</td></tr><tr><td rowspan="1" colspan="1">29</td><td rowspan="1" colspan="1"><italic><tp:taxon-name><tp:taxon-name-part taxon-name-part-type="genus" reg="Oreonectes">O.</tp:taxon-name-part><tp:taxon-name-part taxon-name-part-type="species" reg="damingshanensis">damingshanensis</tp:taxon-name-part></tp:taxon-name></italic> sp. nov.</td><td rowspan="1" colspan="1">GZNU2020011508</td><td rowspan="1" colspan="1">71.9</td><td rowspan="1" colspan="1">59.2</td><td rowspan="1" colspan="1">11</td><td rowspan="1" colspan="1">7.1</td><td rowspan="1" colspan="1">13.9</td><td rowspan="1" colspan="1">7.4</td><td rowspan="1" colspan="1">9.9</td><td rowspan="1" colspan="1">3.2</td><td rowspan="1" colspan="1">4.6</td><td rowspan="1" colspan="1">0.9</td><td rowspan="1" colspan="1">5.9</td><td rowspan="1" colspan="1">2.6</td><td rowspan="1" colspan="1">1.8</td><td rowspan="1" colspan="1">2.5</td><td rowspan="1" colspan="1">1</td><td rowspan="1" colspan="1">6.1</td><td rowspan="1" colspan="1">39.8</td><td rowspan="1" colspan="1">5.8</td><td rowspan="1" colspan="1">11.8</td><td rowspan="1" colspan="1">9.8</td><td rowspan="1" colspan="1">2.2</td><td rowspan="1" colspan="1">14.9</td><td rowspan="1" colspan="1">9.8</td><td rowspan="1" colspan="1">2.4</td><td rowspan="1" colspan="1">35.5</td><td rowspan="1" colspan="1">10.8</td><td rowspan="1" colspan="1">5.4</td><td rowspan="1" colspan="1">52.7</td><td rowspan="1" colspan="1">9</td><td rowspan="1" colspan="1">6.6</td><td rowspan="1" colspan="1">5.2</td><td rowspan="1" colspan="1">4.6</td><td rowspan="1" colspan="1">5.9</td></tr><tr><td rowspan="1" colspan="1">30</td><td rowspan="1" colspan="1"><italic><tp:taxon-name><tp:taxon-name-part taxon-name-part-type="genus" reg="Oreonectes">O.</tp:taxon-name-part><tp:taxon-name-part taxon-name-part-type="species" reg="damingshanensis">damingshanensis</tp:taxon-name-part></tp:taxon-name></italic> sp. nov.</td><td rowspan="1" colspan="1">GZNU2020011509</td><td rowspan="1" colspan="1">72.8</td><td rowspan="1" colspan="1">61.4</td><td rowspan="1" colspan="1">7.9</td><td rowspan="1" colspan="1">7</td><td rowspan="1" colspan="1">12.1</td><td rowspan="1" colspan="1">6.1</td><td rowspan="1" colspan="1">8.7</td><td rowspan="1" colspan="1">3.1</td><td rowspan="1" colspan="1">5.2</td><td rowspan="1" colspan="1">0.8</td><td rowspan="1" colspan="1">5.1</td><td rowspan="1" colspan="1">2.8</td><td rowspan="1" colspan="1">2.1</td><td rowspan="1" colspan="1">3.6</td><td rowspan="1" colspan="1">1.7</td><td rowspan="1" colspan="1">6.9</td><td rowspan="1" colspan="1">36.4</td><td rowspan="1" colspan="1">5.1</td><td rowspan="1" colspan="1">10.8</td><td rowspan="1" colspan="1">9.9</td><td rowspan="1" colspan="1">2.6</td><td rowspan="1" colspan="1">12.5</td><td rowspan="1" colspan="1">9.9</td><td rowspan="1" colspan="1">2.4</td><td rowspan="1" colspan="1">30.7</td><td rowspan="1" colspan="1">10</td><td rowspan="1" colspan="1">4.7</td><td rowspan="1" colspan="1">46.1</td><td rowspan="1" colspan="1">9.2</td><td rowspan="1" colspan="1">7</td><td rowspan="1" colspan="1">6</td><td rowspan="1" colspan="1">3.5</td><td rowspan="1" colspan="1">5.3</td></tr><tr><td rowspan="1" colspan="1">31</td><td rowspan="1" colspan="1">
                  <italic>
                    <tp:taxon-name><tp:taxon-name-part taxon-name-part-type="genus" reg="Oreonectes">O.</tp:taxon-name-part><tp:taxon-name-part taxon-name-part-type="species" reg="platycephalus">platycephalus</tp:taxon-name-part></tp:taxon-name>
                  </italic>
                </td><td rowspan="1" colspan="1">GZNU2020011510</td><td rowspan="1" colspan="1">52.2</td><td rowspan="1" colspan="1">51.1</td><td rowspan="1" colspan="1">6.3</td><td rowspan="1" colspan="1">4.8</td><td rowspan="1" colspan="1">10.5</td><td rowspan="1" colspan="1">5.8</td><td rowspan="1" colspan="1">7.6</td><td rowspan="1" colspan="1">2.7</td><td rowspan="1" colspan="1">4.5</td><td rowspan="1" colspan="1">0.9</td><td rowspan="1" colspan="1">3.9</td><td rowspan="1" colspan="1">1.7</td><td rowspan="1" colspan="1">1.5</td><td rowspan="1" colspan="1">2.9</td><td rowspan="1" colspan="1">1.7</td><td rowspan="1" colspan="1">5.7</td><td rowspan="1" colspan="1">31.3</td><td rowspan="1" colspan="1">4.1</td><td rowspan="1" colspan="1">9</td><td rowspan="1" colspan="1">8.6</td><td rowspan="1" colspan="1">2</td><td rowspan="1" colspan="1">10.9</td><td rowspan="1" colspan="1">8.8</td><td rowspan="1" colspan="1">1.9</td><td rowspan="1" colspan="1">26.1</td><td rowspan="1" colspan="1">8.6</td><td rowspan="1" colspan="1">4.1</td><td rowspan="1" colspan="1">38.2</td><td rowspan="1" colspan="1">8.6</td><td rowspan="1" colspan="1">6</td><td rowspan="1" colspan="1">4.8</td><td rowspan="1" colspan="1">3.2</td><td rowspan="1" colspan="1">5.1</td></tr><tr><td rowspan="1" colspan="1">32</td><td rowspan="1" colspan="1">
                  <italic>
                    <tp:taxon-name><tp:taxon-name-part taxon-name-part-type="genus" reg="Oreonectes">O.</tp:taxon-name-part><tp:taxon-name-part taxon-name-part-type="species" reg="platycephalus">platycephalus</tp:taxon-name-part></tp:taxon-name>
                  </italic>
                </td><td rowspan="1" colspan="1">GZNU2020011511</td><td rowspan="1" colspan="1">52.3</td><td rowspan="1" colspan="1">41.8</td><td rowspan="1" colspan="1">6.4</td><td rowspan="1" colspan="1">4.7</td><td rowspan="1" colspan="1">9</td><td rowspan="1" colspan="1">4.3</td><td rowspan="1" colspan="1">6.2</td><td rowspan="1" colspan="1">1.9</td><td rowspan="1" colspan="1">3.4</td><td rowspan="1" colspan="1">0.9</td><td rowspan="1" colspan="1">3.3</td><td rowspan="1" colspan="1">1.8</td><td rowspan="1" colspan="1">1.4</td><td rowspan="1" colspan="1">2.4</td><td rowspan="1" colspan="1">0.8</td><td rowspan="1" colspan="1">4.6</td><td rowspan="1" colspan="1">24.9</td><td rowspan="1" colspan="1">3.9</td><td rowspan="1" colspan="1">7.3</td><td rowspan="1" colspan="1">7.8</td><td rowspan="1" colspan="1">1.9</td><td rowspan="1" colspan="1">9</td><td rowspan="1" colspan="1">8.2</td><td rowspan="1" colspan="1">1.9</td><td rowspan="1" colspan="1">21.5</td><td rowspan="1" colspan="1">7.6</td><td rowspan="1" colspan="1">3.4</td><td rowspan="1" colspan="1">32.1</td><td rowspan="1" colspan="1">6.5</td><td rowspan="1" colspan="1">4.9</td><td rowspan="1" colspan="1">4.3</td><td rowspan="1" colspan="1">3.3</td><td rowspan="1" colspan="1">4.4</td></tr><tr><td rowspan="1" colspan="1">33</td><td rowspan="1" colspan="1">
                  <italic>
                    <tp:taxon-name><tp:taxon-name-part taxon-name-part-type="genus" reg="Oreonectes">O.</tp:taxon-name-part><tp:taxon-name-part taxon-name-part-type="species" reg="platycephalus">platycephalus</tp:taxon-name-part></tp:taxon-name>
                  </italic>
                </td><td rowspan="1" colspan="1">GZNU2020011512</td><td rowspan="1" colspan="1">53.5</td><td rowspan="1" colspan="1">44.4</td><td rowspan="1" colspan="1">6.3</td><td rowspan="1" colspan="1">3.6</td><td rowspan="1" colspan="1">9</td><td rowspan="1" colspan="1">4.6</td><td rowspan="1" colspan="1">6.5</td><td rowspan="1" colspan="1">2</td><td rowspan="1" colspan="1">3.9</td><td rowspan="1" colspan="1">0.8</td><td rowspan="1" colspan="1">3.8</td><td rowspan="1" colspan="1">1.8</td><td rowspan="1" colspan="1">1.4</td><td rowspan="1" colspan="1">2.9</td><td rowspan="1" colspan="1">0.8</td><td rowspan="1" colspan="1">4.6</td><td rowspan="1" colspan="1">27</td><td rowspan="1" colspan="1">3.5</td><td rowspan="1" colspan="1">7.3</td><td rowspan="1" colspan="1">6.9</td><td rowspan="1" colspan="1">1.8</td><td rowspan="1" colspan="1">9.5</td><td rowspan="1" colspan="1">7.3</td><td rowspan="1" colspan="1">1.4</td><td rowspan="1" colspan="1">21.1</td><td rowspan="1" colspan="1">7.6</td><td rowspan="1" colspan="1">3.5</td><td rowspan="1" colspan="1">33.5</td><td rowspan="1" colspan="1">7.3</td><td rowspan="1" colspan="1">4.6</td><td rowspan="1" colspan="1">1.8</td><td rowspan="1" colspan="1">3</td><td rowspan="1" colspan="1">4.3</td></tr><tr><td rowspan="1" colspan="1">34</td><td rowspan="1" colspan="1">
                  <italic>
                    <tp:taxon-name><tp:taxon-name-part taxon-name-part-type="genus" reg="Oreonectes">O.</tp:taxon-name-part><tp:taxon-name-part taxon-name-part-type="species" reg="platycephalus">platycephalus</tp:taxon-name-part></tp:taxon-name>
                  </italic>
                </td><td rowspan="1" colspan="1">GZNU2020011513</td><td rowspan="1" colspan="1">53.5</td><td rowspan="1" colspan="1">44.4</td><td rowspan="1" colspan="1">6.3</td><td rowspan="1" colspan="1">3.6</td><td rowspan="1" colspan="1">9</td><td rowspan="1" colspan="1">4.6</td><td rowspan="1" colspan="1">6.5</td><td rowspan="1" colspan="1">2</td><td rowspan="1" colspan="1">3.9</td><td rowspan="1" colspan="1">0.8</td><td rowspan="1" colspan="1">3.8</td><td rowspan="1" colspan="1">1.8</td><td rowspan="1" colspan="1">1.4</td><td rowspan="1" colspan="1">2.9</td><td rowspan="1" colspan="1">1</td><td rowspan="1" colspan="1">4.6</td><td rowspan="1" colspan="1">27</td><td rowspan="1" colspan="1">3.4</td><td rowspan="1" colspan="1">7.3</td><td rowspan="1" colspan="1">6.9</td><td rowspan="1" colspan="1">1.8</td><td rowspan="1" colspan="1">9.5</td><td rowspan="1" colspan="1">7.3</td><td rowspan="1" colspan="1">1.4</td><td rowspan="1" colspan="1">21.1</td><td rowspan="1" colspan="1">7.6</td><td rowspan="1" colspan="1">3.5</td><td rowspan="1" colspan="1">33.5</td><td rowspan="1" colspan="1">7.3</td><td rowspan="1" colspan="1">4.6</td><td rowspan="1" colspan="1">3.6</td><td rowspan="1" colspan="1">3</td><td rowspan="1" colspan="1">4.3</td></tr><tr><td rowspan="1" colspan="1">35</td><td rowspan="1" colspan="1">
                  <italic>
                    <tp:taxon-name><tp:taxon-name-part taxon-name-part-type="genus" reg="Oreonectes">O.</tp:taxon-name-part><tp:taxon-name-part taxon-name-part-type="species" reg="platycephalus">platycephalus</tp:taxon-name-part></tp:taxon-name>
                  </italic>
                </td><td rowspan="1" colspan="1">GZNU2020011514</td><td rowspan="1" colspan="1">41</td><td rowspan="1" colspan="1">33.1</td><td rowspan="1" colspan="1">4.6</td><td rowspan="1" colspan="1">2.8</td><td rowspan="1" colspan="1">6.6</td><td rowspan="1" colspan="1">2.9</td><td rowspan="1" colspan="1">4.5</td><td rowspan="1" colspan="1">1.7</td><td rowspan="1" colspan="1">2.3</td><td rowspan="1" colspan="1">0.6</td><td rowspan="1" colspan="1">1.9</td><td rowspan="1" colspan="1">1.2</td><td rowspan="1" colspan="1">0.9</td><td rowspan="1" colspan="1">1.6</td><td rowspan="1" colspan="1">0.5</td><td rowspan="1" colspan="1">3.7</td><td rowspan="1" colspan="1">19.7</td><td rowspan="1" colspan="1">2.1</td><td rowspan="1" colspan="1">4.9</td><td rowspan="1" colspan="1">5.1</td><td rowspan="1" colspan="1">1.3</td><td rowspan="1" colspan="1">7</td><td rowspan="1" colspan="1">5.3</td><td rowspan="1" colspan="1">1.2</td><td rowspan="1" colspan="1">16.8</td><td rowspan="1" colspan="1">4.8</td><td rowspan="1" colspan="1">2</td><td rowspan="1" colspan="1">24.4</td><td rowspan="1" colspan="1">5.6</td><td rowspan="1" colspan="1">3.5</td><td rowspan="1" colspan="1">2.7</td><td rowspan="1" colspan="1">1.5</td><td rowspan="1" colspan="1">3.4</td></tr><tr><td rowspan="1" colspan="1">36</td><td rowspan="1" colspan="1">
                  <italic>
                    <tp:taxon-name><tp:taxon-name-part taxon-name-part-type="genus" reg="Oreonectes">O.</tp:taxon-name-part><tp:taxon-name-part taxon-name-part-type="species" reg="platycephalus">platycephalus</tp:taxon-name-part></tp:taxon-name>
                  </italic>
                </td><td rowspan="1" colspan="1">GZNU2020011515</td><td rowspan="1" colspan="1">85.5</td><td rowspan="1" colspan="1">73.6</td><td rowspan="1" colspan="1">12.2</td><td rowspan="1" colspan="1">7.6</td><td rowspan="1" colspan="1">16.7</td><td rowspan="1" colspan="1">6.5</td><td rowspan="1" colspan="1">9.1</td><td rowspan="1" colspan="1">3.8</td><td rowspan="1" colspan="1">6.1</td><td rowspan="1" colspan="1">1.5</td><td rowspan="1" colspan="1">7</td><td rowspan="1" colspan="1">3.5</td><td rowspan="1" colspan="1">2.4</td><td rowspan="1" colspan="1">4.1</td><td rowspan="1" colspan="1">1.9</td><td rowspan="1" colspan="1">8.2</td><td rowspan="1" colspan="1">43.1</td><td rowspan="1" colspan="1">6.4</td><td rowspan="1" colspan="1">9.9</td><td rowspan="1" colspan="1">10.8</td><td rowspan="1" colspan="1">2.7</td><td rowspan="1" colspan="1">17.6</td><td rowspan="1" colspan="1">11.1</td><td rowspan="1" colspan="1">2.6</td><td rowspan="1" colspan="1">39.3</td><td rowspan="1" colspan="1">8.7</td><td rowspan="1" colspan="1">5.2</td><td rowspan="1" colspan="1">56</td><td rowspan="1" colspan="1">11.1</td><td rowspan="1" colspan="1">7.6</td><td rowspan="1" colspan="1">6.2</td><td rowspan="1" colspan="1">5.5</td><td rowspan="1" colspan="1">8.1</td></tr><tr><td rowspan="1" colspan="1">37</td><td rowspan="1" colspan="1">
                  <italic>
                    <tp:taxon-name><tp:taxon-name-part taxon-name-part-type="genus" reg="Oreonectes">O.</tp:taxon-name-part><tp:taxon-name-part taxon-name-part-type="species" reg="guananensis">guananensis</tp:taxon-name-part></tp:taxon-name>
                  </italic>
                </td><td rowspan="1" colspan="1">GZNU2020050201</td><td rowspan="1" colspan="1">85.8</td><td rowspan="1" colspan="1">70</td><td rowspan="1" colspan="1">9</td><td rowspan="1" colspan="1">6.7</td><td rowspan="1" colspan="1">16</td><td rowspan="1" colspan="1">6.2</td><td rowspan="1" colspan="1">8.6</td><td rowspan="1" colspan="1">3.7</td><td rowspan="1" colspan="1">6.6</td><td rowspan="1" colspan="1">1.4</td><td rowspan="1" colspan="1">6.2</td><td rowspan="1" colspan="1">3.7</td><td rowspan="1" colspan="1">2.5</td><td rowspan="1" colspan="1">4.4</td><td rowspan="1" colspan="1">7.7</td><td rowspan="1" colspan="1">2</td><td rowspan="1" colspan="1">40.9</td><td rowspan="1" colspan="1">6.2</td><td rowspan="1" colspan="1">13.2</td><td rowspan="1" colspan="1">11.5</td><td rowspan="1" colspan="1">2.1</td><td rowspan="1" colspan="1">16.7</td><td rowspan="1" colspan="1">9.7</td><td rowspan="1" colspan="1">1.4</td><td rowspan="1" colspan="1">39.3</td><td rowspan="1" colspan="1">12</td><td rowspan="1" colspan="1">5</td><td rowspan="1" colspan="1">55.4</td><td rowspan="1" colspan="1">8.9</td><td rowspan="1" colspan="1">8.1</td><td rowspan="1" colspan="1">8.9</td><td rowspan="1" colspan="1">4.2</td><td rowspan="1" colspan="1">6.4</td></tr><tr><td rowspan="1" colspan="1">38</td><td rowspan="1" colspan="1">
                  <italic>
                    <tp:taxon-name><tp:taxon-name-part taxon-name-part-type="genus" reg="Oreonectes">O.</tp:taxon-name-part><tp:taxon-name-part taxon-name-part-type="species" reg="guananensis">guananensis</tp:taxon-name-part></tp:taxon-name>
                  </italic>
                </td><td rowspan="1" colspan="1">GZNU2020050202</td><td rowspan="1" colspan="1">64.3</td><td rowspan="1" colspan="1">53.9</td><td rowspan="1" colspan="1">7.9</td><td rowspan="1" colspan="1">4.6</td><td rowspan="1" colspan="1">11.5</td><td rowspan="1" colspan="1">3.3</td><td rowspan="1" colspan="1">6</td><td rowspan="1" colspan="1">2.6</td><td rowspan="1" colspan="1">4.3</td><td rowspan="1" colspan="1">1.4</td><td rowspan="1" colspan="1">4.4</td><td rowspan="1" colspan="1">2.5</td><td rowspan="1" colspan="1">1.9</td><td rowspan="1" colspan="1">2.6</td><td rowspan="1" colspan="1">5.3</td><td rowspan="1" colspan="1">2.1</td><td rowspan="1" colspan="1">31.4</td><td rowspan="1" colspan="1">4.7</td><td rowspan="1" colspan="1">9.7</td><td rowspan="1" colspan="1">5.3</td><td rowspan="1" colspan="1">1.8</td><td rowspan="1" colspan="1">12.1</td><td rowspan="1" colspan="1">6.1</td><td rowspan="1" colspan="1">0.8</td><td rowspan="1" colspan="1">28.6</td><td rowspan="1" colspan="1">7.8</td><td rowspan="1" colspan="1">3.5</td><td rowspan="1" colspan="1">40.6</td><td rowspan="1" colspan="1">7.6</td><td rowspan="1" colspan="1">5.5</td><td rowspan="1" colspan="1">7.2</td><td rowspan="1" colspan="1">4.3</td><td rowspan="1" colspan="1">8.8</td></tr><tr><td rowspan="1" colspan="1">39</td><td rowspan="1" colspan="1">
                  <italic>
                    <tp:taxon-name><tp:taxon-name-part taxon-name-part-type="genus" reg="Oreonectes">O.</tp:taxon-name-part><tp:taxon-name-part taxon-name-part-type="species" reg="guananensis">guananensis</tp:taxon-name-part></tp:taxon-name>
                  </italic>
                </td><td rowspan="1" colspan="1">GZNU2020050203</td><td rowspan="1" colspan="1">89</td><td rowspan="1" colspan="1">73.8</td><td rowspan="1" colspan="1">9.8</td><td rowspan="1" colspan="1">6.9</td><td rowspan="1" colspan="1">16.8</td><td rowspan="1" colspan="1">6.5</td><td rowspan="1" colspan="1">8.4</td><td rowspan="1" colspan="1">4</td><td rowspan="1" colspan="1">5.4</td><td rowspan="1" colspan="1">1.3</td><td rowspan="1" colspan="1">6.8</td><td rowspan="1" colspan="1">3.2</td><td rowspan="1" colspan="1">2.8</td><td rowspan="1" colspan="1">3.8</td><td rowspan="1" colspan="1">7.8</td><td rowspan="1" colspan="1">1.1</td><td rowspan="1" colspan="1">42.5</td><td rowspan="1" colspan="1">7.3</td><td rowspan="1" colspan="1">14.9</td><td rowspan="1" colspan="1">11</td><td rowspan="1" colspan="1">2.3</td><td rowspan="1" colspan="1">17.2</td><td rowspan="1" colspan="1">10.2</td><td rowspan="1" colspan="1">1.9</td><td rowspan="1" colspan="1">40.4</td><td rowspan="1" colspan="1">11.5</td><td rowspan="1" colspan="1">5.1</td><td rowspan="1" colspan="1">57.2</td><td rowspan="1" colspan="1">9</td><td rowspan="1" colspan="1">7.6</td><td rowspan="1" colspan="1">7.5</td><td rowspan="1" colspan="1">7</td><td rowspan="1" colspan="1">9.1</td></tr><tr><td rowspan="1" colspan="1">40</td><td rowspan="1" colspan="1">
                  <italic>
                    <tp:taxon-name><tp:taxon-name-part taxon-name-part-type="genus" reg="Oreonectes">O.</tp:taxon-name-part><tp:taxon-name-part taxon-name-part-type="species" reg="guananensis">guananensis</tp:taxon-name-part></tp:taxon-name>
                  </italic>
                </td><td rowspan="1" colspan="1">GZNU2020050204</td><td rowspan="1" colspan="1">50.5</td><td rowspan="1" colspan="1">40.6</td><td rowspan="1" colspan="1">5.7</td><td rowspan="1" colspan="1">4.2</td><td rowspan="1" colspan="1">8.9</td><td rowspan="1" colspan="1">3.5</td><td rowspan="1" colspan="1">4.3</td><td rowspan="1" colspan="1">1.8</td><td rowspan="1" colspan="1">3.7</td><td rowspan="1" colspan="1">1.2</td><td rowspan="1" colspan="1">3.6</td><td rowspan="1" colspan="1">1.7</td><td rowspan="1" colspan="1">1.5</td><td rowspan="1" colspan="1">2</td><td rowspan="1" colspan="1">4.3</td><td rowspan="1" colspan="1">1.6</td><td rowspan="1" colspan="1">24.8</td><td rowspan="1" colspan="1">2.5</td><td rowspan="1" colspan="1">7.2</td><td rowspan="1" colspan="1">6.6</td><td rowspan="1" colspan="1">1.1</td><td rowspan="1" colspan="1">9.6</td><td rowspan="1" colspan="1">5.5</td><td rowspan="1" colspan="1">0.8</td><td rowspan="1" colspan="1">22.9</td><td rowspan="1" colspan="1">6.7</td><td rowspan="1" colspan="1">3.4</td><td rowspan="1" colspan="1">32.7</td><td rowspan="1" colspan="1">7.1</td><td rowspan="1" colspan="1">4</td><td rowspan="1" colspan="1">4.9</td><td rowspan="1" colspan="1">3.4</td><td rowspan="1" colspan="1">5.5</td></tr><tr><td rowspan="1" colspan="1">41</td><td rowspan="1" colspan="1">
                  <italic>
                    <tp:taxon-name><tp:taxon-name-part taxon-name-part-type="genus" reg="Oreonectes">O.</tp:taxon-name-part><tp:taxon-name-part taxon-name-part-type="species" reg="guananensis">guananensis</tp:taxon-name-part></tp:taxon-name>
                  </italic>
                </td><td rowspan="1" colspan="1">GZNU2020050205</td><td rowspan="1" colspan="1">52.6</td><td rowspan="1" colspan="1">45</td><td rowspan="1" colspan="1">4.5</td><td rowspan="1" colspan="1">5.8</td><td rowspan="1" colspan="1">5.1</td><td rowspan="1" colspan="1">4.2</td><td rowspan="1" colspan="1">7.9</td><td rowspan="1" colspan="1">2.2</td><td rowspan="1" colspan="1">2.6</td><td rowspan="1" colspan="1">1.8</td><td rowspan="1" colspan="1">4.6</td><td rowspan="1" colspan="1">2</td><td rowspan="1" colspan="1">1.9</td><td rowspan="1" colspan="1">2.8</td><td rowspan="1" colspan="1">3.7</td><td rowspan="1" colspan="1">1.6</td><td rowspan="1" colspan="1">22.5</td><td rowspan="1" colspan="1">4.5</td><td rowspan="1" colspan="1">9.5</td><td rowspan="1" colspan="1">9.3</td><td rowspan="1" colspan="1">1.8</td><td rowspan="1" colspan="1">12.1</td><td rowspan="1" colspan="1">8.5</td><td rowspan="1" colspan="1">0.9</td><td rowspan="1" colspan="1">23.3</td><td rowspan="1" colspan="1">7.1</td><td rowspan="1" colspan="1">3.8</td><td rowspan="1" colspan="1">35.7</td><td rowspan="1" colspan="1">8.1</td><td rowspan="1" colspan="1">3.4</td><td rowspan="1" colspan="1">3.6</td><td rowspan="1" colspan="1">2.2</td><td rowspan="1" colspan="1">4.2</td></tr><tr><td rowspan="1" colspan="1">42</td><td rowspan="1" colspan="1">
                  <italic>
                    <tp:taxon-name><tp:taxon-name-part taxon-name-part-type="genus" reg="Oreonectes">O.</tp:taxon-name-part><tp:taxon-name-part taxon-name-part-type="species" reg="anophthalmus">anophthalmus</tp:taxon-name-part></tp:taxon-name>
                  </italic>
                </td><td rowspan="1" colspan="1">GZNU20190810</td><td rowspan="1" colspan="1">32</td><td rowspan="1" colspan="1">27.2</td><td rowspan="1" colspan="1">3.2</td><td rowspan="1" colspan="1">2.9</td><td rowspan="1" colspan="1">6</td><td rowspan="1" colspan="1">2.5</td><td rowspan="1" colspan="1">4</td><td rowspan="1" colspan="1">0</td><td rowspan="1" colspan="1">0</td><td rowspan="1" colspan="1">0</td><td rowspan="1" colspan="1">-</td><td rowspan="1" colspan="1">1.2</td><td rowspan="1" colspan="1">1.1</td><td rowspan="1" colspan="1">1.9</td><td rowspan="1" colspan="1">0</td><td rowspan="1" colspan="1">0</td><td rowspan="1" colspan="1">17.9</td><td rowspan="1" colspan="1">2.5</td><td rowspan="1" colspan="1">4.4</td><td rowspan="1" colspan="1">4</td><td rowspan="1" colspan="1">20.3</td><td rowspan="1" colspan="1">4.4</td><td rowspan="1" colspan="1">3</td><td rowspan="1" colspan="1">0.8</td><td rowspan="1" colspan="1">15</td><td rowspan="1" colspan="1">3.6</td><td rowspan="1" colspan="1">1.9</td><td rowspan="1" colspan="1">20.3</td><td rowspan="1" colspan="1">4.6</td><td rowspan="1" colspan="1">2.4</td><td rowspan="1" colspan="1">3.4</td><td rowspan="1" colspan="1">2</td><td rowspan="1" colspan="1">3.5</td></tr><tr><td rowspan="1" colspan="1">43</td><td rowspan="1" colspan="1">
                  <italic>
                    <tp:taxon-name><tp:taxon-name-part taxon-name-part-type="genus" reg="Oreonectes">O.</tp:taxon-name-part><tp:taxon-name-part taxon-name-part-type="species" reg="anophthalmus">anophthalmus</tp:taxon-name-part></tp:taxon-name>
                  </italic>
                </td><td rowspan="1" colspan="1">GZNU20190811</td><td rowspan="1" colspan="1">26.8</td><td rowspan="1" colspan="1">22.1</td><td rowspan="1" colspan="1">2.7</td><td rowspan="1" colspan="1">1.9</td><td rowspan="1" colspan="1">5.2</td><td rowspan="1" colspan="1">2</td><td rowspan="1" colspan="1">3.1</td><td rowspan="1" colspan="1">0</td><td rowspan="1" colspan="1">0</td><td rowspan="1" colspan="1">0</td><td rowspan="1" colspan="1">-</td><td rowspan="1" colspan="1">1.5</td><td rowspan="1" colspan="1">1.1</td><td rowspan="1" colspan="1">0.3</td><td rowspan="1" colspan="1">0</td><td rowspan="1" colspan="1">0</td><td rowspan="1" colspan="1">12.6</td><td rowspan="1" colspan="1">2.3</td><td rowspan="1" colspan="1">3.1</td><td rowspan="1" colspan="1">3.2</td><td rowspan="1" colspan="1">0.9</td><td rowspan="1" colspan="1">5.5</td><td rowspan="1" colspan="1">2.9</td><td rowspan="1" colspan="1">0.8</td><td rowspan="1" colspan="1">13.2</td><td rowspan="1" colspan="1">3.7</td><td rowspan="1" colspan="1">1.5</td><td rowspan="1" colspan="1">16.8</td><td rowspan="1" colspan="1">3.5</td><td rowspan="1" colspan="1">1.6</td><td rowspan="1" colspan="1">1.7</td><td rowspan="1" colspan="1">0.8</td><td rowspan="1" colspan="1">2.1</td></tr><tr><td rowspan="1" colspan="1">44</td><td rowspan="1" colspan="1">
                  <italic>
                    <tp:taxon-name><tp:taxon-name-part taxon-name-part-type="genus" reg="Oreonectes">O.</tp:taxon-name-part><tp:taxon-name-part taxon-name-part-type="species" reg="anophthalmus">anophthalmus</tp:taxon-name-part></tp:taxon-name>
                  </italic>
                </td><td rowspan="1" colspan="1">GZNU20190812</td><td rowspan="1" colspan="1">26.4</td><td rowspan="1" colspan="1">23.1</td><td rowspan="1" colspan="1">2.8</td><td rowspan="1" colspan="1">2</td><td rowspan="1" colspan="1">5.3</td><td rowspan="1" colspan="1">2.3</td><td rowspan="1" colspan="1">3.4</td><td rowspan="1" colspan="1">0</td><td rowspan="1" colspan="1">0</td><td rowspan="1" colspan="1">0</td><td rowspan="1" colspan="1">-</td><td rowspan="1" colspan="1">1.1</td><td rowspan="1" colspan="1">1.1</td><td rowspan="1" colspan="1">1.8</td><td rowspan="1" colspan="1">0</td><td rowspan="1" colspan="1">0</td><td rowspan="1" colspan="1">14.6</td><td rowspan="1" colspan="1">1.8</td><td rowspan="1" colspan="1">2.9</td><td rowspan="1" colspan="1">3</td><td rowspan="1" colspan="1">0.7</td><td rowspan="1" colspan="1">5.7</td><td rowspan="1" colspan="1">2.3</td><td rowspan="1" colspan="1">65</td><td rowspan="1" colspan="1">12.7</td><td rowspan="1" colspan="1">2.7</td><td rowspan="1" colspan="1">1.5</td><td rowspan="1" colspan="1">17.3</td><td rowspan="1" colspan="1">3</td><td rowspan="1" colspan="1">2.1</td><td rowspan="1" colspan="1">1.1</td><td rowspan="1" colspan="1">0.7</td><td rowspan="1" colspan="1">1.7</td></tr><tr><td rowspan="1" colspan="1">45</td><td rowspan="1" colspan="1">
                  <italic>
                    <tp:taxon-name><tp:taxon-name-part taxon-name-part-type="genus" reg="Oreonectes">O.</tp:taxon-name-part><tp:taxon-name-part taxon-name-part-type="species" reg="polystigmus">polystigmus</tp:taxon-name-part></tp:taxon-name>
                  </italic>
                </td><td rowspan="1" colspan="1">GZNU201908004</td><td rowspan="1" colspan="1">66.4</td><td rowspan="1" colspan="1">55.5</td><td rowspan="1" colspan="1">9.5</td><td rowspan="1" colspan="1">8.7</td><td rowspan="1" colspan="1">11.9</td><td rowspan="1" colspan="1">7.8</td><td rowspan="1" colspan="1">8.1</td><td rowspan="1" colspan="1">2.8</td><td rowspan="1" colspan="1">5.1</td><td rowspan="1" colspan="1">1.1</td><td rowspan="1" colspan="1">4.4</td><td rowspan="1" colspan="1">2.3</td><td rowspan="1" colspan="1">1.9</td><td rowspan="1" colspan="1">2.9</td><td rowspan="1" colspan="1">0.8</td><td rowspan="1" colspan="1">6.3</td><td rowspan="1" colspan="1">33</td><td rowspan="1" colspan="1">4.4</td><td rowspan="1" colspan="1">9.7</td><td rowspan="1" colspan="1">9.3</td><td rowspan="1" colspan="1">2.4</td><td rowspan="1" colspan="1">12.6</td><td rowspan="1" colspan="1">8</td><td rowspan="1" colspan="1">1.7</td><td rowspan="1" colspan="1">30.3</td><td rowspan="1" colspan="1">7.6</td><td rowspan="1" colspan="1">3.9</td><td rowspan="1" colspan="1">44.7</td><td rowspan="1" colspan="1">9.9</td><td rowspan="1" colspan="1">5.9</td><td rowspan="1" colspan="1">6.9</td><td rowspan="1" colspan="1">4.4</td><td rowspan="1" colspan="1">6</td></tr><tr><td rowspan="1" colspan="1">46</td><td rowspan="1" colspan="1">
                  <italic>
                    <tp:taxon-name><tp:taxon-name-part taxon-name-part-type="genus" reg="Oreonectes">O.</tp:taxon-name-part><tp:taxon-name-part taxon-name-part-type="species" reg="polystigmus">polystigmus</tp:taxon-name-part></tp:taxon-name>
                  </italic>
                </td><td rowspan="1" colspan="1">GZNU201908005</td><td rowspan="1" colspan="1">61.5</td><td rowspan="1" colspan="1">51.2</td><td rowspan="1" colspan="1">6</td><td rowspan="1" colspan="1">5.5</td><td rowspan="1" colspan="1">10.2</td><td rowspan="1" colspan="1">5.7</td><td rowspan="1" colspan="1">7.4</td><td rowspan="1" colspan="1">2.4</td><td rowspan="1" colspan="1">4.2</td><td rowspan="1" colspan="1">1.2</td><td rowspan="1" colspan="1">10.7</td><td rowspan="1" colspan="1">2.1</td><td rowspan="1" colspan="1">1.5</td><td rowspan="1" colspan="1">2.6</td><td rowspan="1" colspan="1">0.8</td><td rowspan="1" colspan="1">5</td><td rowspan="1" colspan="1">29.6</td><td rowspan="1" colspan="1">5</td><td rowspan="1" colspan="1">9.5</td><td rowspan="1" colspan="1">8.8</td><td rowspan="1" colspan="1">2.3</td><td rowspan="1" colspan="1">11.1</td><td rowspan="1" colspan="1">7.1</td><td rowspan="1" colspan="1">1.7</td><td rowspan="1" colspan="1">26.1</td><td rowspan="1" colspan="1">8</td><td rowspan="1" colspan="1">3.9</td><td rowspan="1" colspan="1">38.1</td><td rowspan="1" colspan="1">9</td><td rowspan="1" colspan="1">4.4</td><td rowspan="1" colspan="1">5.2</td><td rowspan="1" colspan="1">5</td><td rowspan="1" colspan="1">8.1</td></tr><tr><td rowspan="1" colspan="1">47</td><td rowspan="1" colspan="1">
                  <italic>
                    <tp:taxon-name><tp:taxon-name-part taxon-name-part-type="genus" reg="Oreonectes">O.</tp:taxon-name-part><tp:taxon-name-part taxon-name-part-type="species" reg="polystigmus">polystigmus</tp:taxon-name-part></tp:taxon-name>
                  </italic>
                </td><td rowspan="1" colspan="1">GZNU201908006</td><td rowspan="1" colspan="1">66.9</td><td rowspan="1" colspan="1">54.6</td><td rowspan="1" colspan="1">8.3</td><td rowspan="1" colspan="1">6.1</td><td rowspan="1" colspan="1">11.6</td><td rowspan="1" colspan="1">6.3</td><td rowspan="1" colspan="1">7.6</td><td rowspan="1" colspan="1">2.6</td><td rowspan="1" colspan="1">4.3</td><td rowspan="1" colspan="1">1.2</td><td rowspan="1" colspan="1">4.6</td><td rowspan="1" colspan="1">2.2</td><td rowspan="1" colspan="1">1.8</td><td rowspan="1" colspan="1">3.3</td><td rowspan="1" colspan="1">1</td><td rowspan="1" colspan="1">6.2</td><td rowspan="1" colspan="1">31.8</td><td rowspan="1" colspan="1">4.7</td><td rowspan="1" colspan="1">9</td><td rowspan="1" colspan="1">9</td><td rowspan="1" colspan="1">1.6</td><td rowspan="1" colspan="1">11.5</td><td rowspan="1" colspan="1">7.2</td><td rowspan="1" colspan="1">1.4</td><td rowspan="1" colspan="1">29.8</td><td rowspan="1" colspan="1">8.1</td><td rowspan="1" colspan="1">3.9</td><td rowspan="1" colspan="1">43.4</td><td rowspan="1" colspan="1">9.6</td><td rowspan="1" colspan="1">5.1</td><td rowspan="1" colspan="1">5.6</td><td rowspan="1" colspan="1">4.4</td><td rowspan="1" colspan="1">6.7</td></tr><tr><td rowspan="1" colspan="1">48</td><td rowspan="1" colspan="1">
                  <italic>
                    <tp:taxon-name><tp:taxon-name-part taxon-name-part-type="genus" reg="Oreonectes">O.</tp:taxon-name-part><tp:taxon-name-part taxon-name-part-type="species" reg="polystigmus">polystigmus</tp:taxon-name-part></tp:taxon-name>
                  </italic>
                </td><td rowspan="1" colspan="1">GZNU201908007</td><td rowspan="1" colspan="1">66.4</td><td rowspan="1" colspan="1">55.3</td><td rowspan="1" colspan="1">11.4</td><td rowspan="1" colspan="1">7.5</td><td rowspan="1" colspan="1">12.5</td><td rowspan="1" colspan="1">7.3</td><td rowspan="1" colspan="1">7.6</td><td rowspan="1" colspan="1">2.9</td><td rowspan="1" colspan="1">4.3</td><td rowspan="1" colspan="1">1</td><td rowspan="1" colspan="1">4.7</td><td rowspan="1" colspan="1">2.6</td><td rowspan="1" colspan="1">1.6</td><td rowspan="1" colspan="1">3.6</td><td rowspan="1" colspan="1">1.1</td><td rowspan="1" colspan="1">6.8</td><td rowspan="1" colspan="1">33.2</td><td rowspan="1" colspan="1">5.9</td><td rowspan="1" colspan="1">9.6</td><td rowspan="1" colspan="1">9.3</td><td rowspan="1" colspan="1">2.7</td><td rowspan="1" colspan="1">12.8</td><td rowspan="1" colspan="1">7.8</td><td rowspan="1" colspan="1">1.6</td><td rowspan="1" colspan="1">29.1</td><td rowspan="1" colspan="1">8.6</td><td rowspan="1" colspan="1">5</td><td rowspan="1" colspan="1">43</td><td rowspan="1" colspan="1">6.5</td><td rowspan="1" colspan="1">5.8</td><td rowspan="1" colspan="1">6</td><td rowspan="1" colspan="1">6.1</td><td rowspan="1" colspan="1">7</td></tr><tr><td rowspan="1" colspan="1">49</td><td rowspan="1" colspan="1">
                  <italic>
                    <tp:taxon-name><tp:taxon-name-part taxon-name-part-type="genus" reg="Oreonectes">O.</tp:taxon-name-part><tp:taxon-name-part taxon-name-part-type="species" reg="luochengensis">luochengensis</tp:taxon-name-part></tp:taxon-name>
                  </italic>
                </td><td rowspan="1" colspan="1">GZNU2017001</td><td rowspan="1" colspan="1">80.6</td><td rowspan="1" colspan="1">65.6</td><td rowspan="1" colspan="1">9.3</td><td rowspan="1" colspan="1">9.4</td><td rowspan="1" colspan="1">13.2</td><td rowspan="1" colspan="1">6.5</td><td rowspan="1" colspan="1">7.6</td><td rowspan="1" colspan="1">3.3</td><td rowspan="1" colspan="1">3.1</td><td rowspan="1" colspan="1">1.4</td><td rowspan="1" colspan="1">5.5</td><td rowspan="1" colspan="1">2.5</td><td rowspan="1" colspan="1">2.3</td><td rowspan="1" colspan="1">4</td><td rowspan="1" colspan="1">6.6</td><td rowspan="1" colspan="1">2.1</td><td rowspan="1" colspan="1">38.2</td><td rowspan="1" colspan="1">6.2</td><td rowspan="1" colspan="1">11</td><td rowspan="1" colspan="1">11.9</td><td rowspan="1" colspan="1">2.2</td><td rowspan="1" colspan="1">15.1</td><td rowspan="1" colspan="1">8.9</td><td rowspan="1" colspan="1">1.7</td><td rowspan="1" colspan="1">36.2</td><td rowspan="1" colspan="1">9.4</td><td rowspan="1" colspan="1">4.3</td><td rowspan="1" colspan="1">53.6</td><td rowspan="1" colspan="1">7.4</td><td rowspan="1" colspan="1">6.1</td><td rowspan="1" colspan="1">5.2</td><td rowspan="1" colspan="1">4.5</td><td rowspan="1" colspan="1">7.4</td></tr><tr><td rowspan="1" colspan="1">50</td><td rowspan="1" colspan="1">
                  <italic>
                    <tp:taxon-name><tp:taxon-name-part taxon-name-part-type="genus" reg="Oreonectes">O.</tp:taxon-name-part><tp:taxon-name-part taxon-name-part-type="species" reg="luochengensis">luochengensis</tp:taxon-name-part></tp:taxon-name>
                  </italic>
                </td><td rowspan="1" colspan="1">GZNU2017002</td><td rowspan="1" colspan="1">80.3</td><td rowspan="1" colspan="1">66.2</td><td rowspan="1" colspan="1">8.7</td><td rowspan="1" colspan="1">7</td><td rowspan="1" colspan="1">13</td><td rowspan="1" colspan="1">7.3</td><td rowspan="1" colspan="1">7.4</td><td rowspan="1" colspan="1">3</td><td rowspan="1" colspan="1">3.8</td><td rowspan="1" colspan="1">1.2</td><td rowspan="1" colspan="1">4.5</td><td rowspan="1" colspan="1">2.9</td><td rowspan="1" colspan="1">2.4</td><td rowspan="1" colspan="1">3.8</td><td rowspan="1" colspan="1">6.4</td><td rowspan="1" colspan="1">2.2</td><td rowspan="1" colspan="1">37.5</td><td rowspan="1" colspan="1">6.2</td><td rowspan="1" colspan="1">12.3</td><td rowspan="1" colspan="1">11.4</td><td rowspan="1" colspan="1">2.8</td><td rowspan="1" colspan="1">13.3</td><td rowspan="1" colspan="1">8.9</td><td rowspan="1" colspan="1">2</td><td rowspan="1" colspan="1">35.1</td><td rowspan="1" colspan="1">9.9</td><td rowspan="1" colspan="1">5.7</td><td rowspan="1" colspan="1">30.7</td><td rowspan="1" colspan="1">7.3</td><td rowspan="1" colspan="1">6.4</td><td rowspan="1" colspan="1">6.7</td><td rowspan="1" colspan="1">4.7</td><td rowspan="1" colspan="1">6.5</td></tr><tr><td rowspan="1" colspan="1">51</td><td rowspan="1" colspan="1">
                  <italic>
                    <tp:taxon-name><tp:taxon-name-part taxon-name-part-type="genus" reg="Oreonectes">O.</tp:taxon-name-part><tp:taxon-name-part taxon-name-part-type="species" reg="luochengensis">luochengensis</tp:taxon-name-part></tp:taxon-name>
                  </italic>
                </td><td rowspan="1" colspan="1">GZNU2017003</td><td rowspan="1" colspan="1">61.7</td><td rowspan="1" colspan="1">51.7</td><td rowspan="1" colspan="1">7.3</td><td rowspan="1" colspan="1">6.3</td><td rowspan="1" colspan="1">10.6</td><td rowspan="1" colspan="1">5.6</td><td rowspan="1" colspan="1">6.1</td><td rowspan="1" colspan="1">2.3</td><td rowspan="1" colspan="1">3.3</td><td rowspan="1" colspan="1">1.1</td><td rowspan="1" colspan="1">7.7</td><td rowspan="1" colspan="1">2.5</td><td rowspan="1" colspan="1">1.8</td><td rowspan="1" colspan="1">3.1</td><td rowspan="1" colspan="1">5.7</td><td rowspan="1" colspan="1">1.6</td><td rowspan="1" colspan="1">29.8</td><td rowspan="1" colspan="1">4.1</td><td rowspan="1" colspan="1">9.5</td><td rowspan="1" colspan="1">9.2</td><td rowspan="1" colspan="1">1.6</td><td rowspan="1" colspan="1">11.4</td><td rowspan="1" colspan="1">11.4</td><td rowspan="1" colspan="1">1.6</td><td rowspan="1" colspan="1">28.5</td><td rowspan="1" colspan="1">8.4</td><td rowspan="1" colspan="1">3</td><td rowspan="1" colspan="1">40.7</td><td rowspan="1" colspan="1">8.1</td><td rowspan="1" colspan="1">5.7</td><td rowspan="1" colspan="1">5.1</td><td rowspan="1" colspan="1">3.7</td><td rowspan="1" colspan="1">5.1</td></tr><tr><td rowspan="1" colspan="1">52</td><td rowspan="1" colspan="1">
                  <italic>
                    <tp:taxon-name><tp:taxon-name-part taxon-name-part-type="genus" reg="Oreonectes">O.</tp:taxon-name-part><tp:taxon-name-part taxon-name-part-type="species" reg="luochengensis">luochengensis</tp:taxon-name-part></tp:taxon-name>
                  </italic>
                </td><td rowspan="1" colspan="1">GZNU2017004</td><td rowspan="1" colspan="1">69.6</td><td rowspan="1" colspan="1">57.7</td><td rowspan="1" colspan="1">6.2</td><td rowspan="1" colspan="1">6.3</td><td rowspan="1" colspan="1">11.9</td><td rowspan="1" colspan="1">6.8</td><td rowspan="1" colspan="1">7</td><td rowspan="1" colspan="1">2.7</td><td rowspan="1" colspan="1">4.8</td><td rowspan="1" colspan="1">1.2</td><td rowspan="1" colspan="1">4.6</td><td rowspan="1" colspan="1">2.9</td><td rowspan="1" colspan="1">2.5</td><td rowspan="1" colspan="1">3.6</td><td rowspan="1" colspan="1">5.9</td><td rowspan="1" colspan="1">1.7</td><td rowspan="1" colspan="1">31.8</td><td rowspan="1" colspan="1">5.1</td><td rowspan="1" colspan="1">10.5</td><td rowspan="1" colspan="1">10</td><td rowspan="1" colspan="1">1.8</td><td rowspan="1" colspan="1">12.4</td><td rowspan="1" colspan="1">7.8</td><td rowspan="1" colspan="1">1.7</td><td rowspan="1" colspan="1">31.3</td><td rowspan="1" colspan="1">7.8</td><td rowspan="1" colspan="1">2</td><td rowspan="1" colspan="1">43.7</td><td rowspan="1" colspan="1">7.2</td><td rowspan="1" colspan="1">4.7</td><td rowspan="1" colspan="1">6.8</td><td rowspan="1" colspan="1">3.6</td><td rowspan="1" colspan="1">6.2</td></tr><tr><td rowspan="1" colspan="1">53</td><td rowspan="1" colspan="1">
                  <italic>
                    <tp:taxon-name><tp:taxon-name-part taxon-name-part-type="genus" reg="Oreonectes">O.</tp:taxon-name-part><tp:taxon-name-part taxon-name-part-type="species" reg="luochengensis">luochengensis</tp:taxon-name-part></tp:taxon-name>
                  </italic>
                </td><td rowspan="1" colspan="1">GZNU2017005</td><td rowspan="1" colspan="1">68.3</td><td rowspan="1" colspan="1">56.4</td><td rowspan="1" colspan="1">9</td><td rowspan="1" colspan="1">6.9</td><td rowspan="1" colspan="1">11.9</td><td rowspan="1" colspan="1">6.4</td><td rowspan="1" colspan="1">5.6</td><td rowspan="1" colspan="1">3.2</td><td rowspan="1" colspan="1">4.4</td><td rowspan="1" colspan="1">1.3</td><td rowspan="1" colspan="1">4.1</td><td rowspan="1" colspan="1">2.3</td><td rowspan="1" colspan="1">2.1</td><td rowspan="1" colspan="1">3.8</td><td rowspan="1" colspan="1">5.5</td><td rowspan="1" colspan="1">1.8</td><td rowspan="1" colspan="1">33.9</td><td rowspan="1" colspan="1">4.4</td><td rowspan="1" colspan="1">9.4</td><td rowspan="1" colspan="1">7.9</td><td rowspan="1" colspan="1">1.7</td><td rowspan="1" colspan="1">12.4</td><td rowspan="1" colspan="1">6.6</td><td rowspan="1" colspan="1">1.6</td><td rowspan="1" colspan="1">29.9</td><td rowspan="1" colspan="1">7.5</td><td rowspan="1" colspan="1">4.3</td><td rowspan="1" colspan="1">42.5</td><td rowspan="1" colspan="1">6.8</td><td rowspan="1" colspan="1">5.1</td><td rowspan="1" colspan="1">5.2</td><td rowspan="1" colspan="1">3.6</td><td rowspan="1" colspan="1">4.5</td></tr></tbody></table></table-wrap><table-wrap id="T1" position="float" orientation="portrait"><label>Table 1.</label><caption><p>Species list of the genus <italic><tp:taxon-name><tp:taxon-name-part taxon-name-part-type="genus" reg="Oreonectes">Oreonectes</tp:taxon-name-part></tp:taxon-name></italic> and comparisons of diagnostic characters of the new species with congeners. Grey shading indicates a clear difference in a character compared to that of <italic><tp:taxon-name><tp:taxon-name-part taxon-name-part-type="genus" reg="Oreonectes">Oreonectes</tp:taxon-name-part><tp:taxon-name-part taxon-name-part-type="species" reg="damingshanensis">damingshanensis</tp:taxon-name-part></tp:taxon-name></italic> sp. nov.</p></caption><table id="TID0E46AG" rules="all"><tbody><tr><th rowspan="1" colspan="1">Species</th><th rowspan="1" colspan="1">Body pigmentation</th><th rowspan="1" colspan="1">Eyes</th><th rowspan="1" colspan="1">Scales</th><th rowspan="1" colspan="1">Dorsal-fin rays</th><th rowspan="1" colspan="1">Pectoral-fin rays</th><th rowspan="1" colspan="1">Pelvic-fin rays</th><th rowspan="1" colspan="1">Anal-fin rays</th><th rowspan="1" colspan="1">Caudal-fin rays</th><th rowspan="1" colspan="1">Caudal fin</th><th rowspan="1" colspan="1">Caudal fin with irregular black markings</th></tr><tr><td rowspan="1" colspan="1"><italic><tp:taxon-name><tp:taxon-name-part taxon-name-part-type="genus" reg="Oreonectes">Oreonectes</tp:taxon-name-part><tp:taxon-name-part taxon-name-part-type="species" reg="damingshanensis">damingshanensis</tp:taxon-name-part></tp:taxon-name></italic> sp. nov.</td><td rowspan="1" colspan="1">Present</td><td rowspan="1" colspan="1">Normal</td><td rowspan="1" colspan="1">Present</td><td rowspan="1" colspan="1">iii, 7</td><td rowspan="1" colspan="1">i, 9</td><td rowspan="1" colspan="1">i, 7</td><td rowspan="1" colspan="1">iii, 5</td><td rowspan="1" colspan="1">14</td><td rowspan="1" colspan="1">Rounded</td><td rowspan="1" colspan="1">Yes</td></tr><tr><td rowspan="1" colspan="1"><italic><tp:taxon-name><tp:taxon-name-part taxon-name-part-type="genus" reg="Oreonectes">O.</tp:taxon-name-part><tp:taxon-name-part taxon-name-part-type="species" reg="guananensis">guananensis</tp:taxon-name-part></tp:taxon-name></italic> Yang, Wei, Lan &amp; Yang, 2011</td><td rowspan="1" colspan="1">Present</td><td rowspan="1" colspan="1">Normal</td><td rowspan="1" colspan="1">Present</td><td rowspan="1" colspan="1">iii, 7</td><td rowspan="1" colspan="1" style="background: #cfd1d1">i, 10–11</td><td rowspan="1" colspan="1">i, 7–8</td><td rowspan="1" colspan="1">iii, 5</td><td rowspan="1" colspan="1">13–17</td><td rowspan="1" colspan="1">Rounded</td><td rowspan="1" colspan="1" style="background: #cfd1d1">No</td></tr><tr><td rowspan="1" colspan="1"><italic><tp:taxon-name><tp:taxon-name-part taxon-name-part-type="genus" reg="Oreonectes">O.</tp:taxon-name-part><tp:taxon-name-part taxon-name-part-type="species" reg="guilinensis">guilinensis</tp:taxon-name-part></tp:taxon-name></italic> Huang, Yang, Wu &amp; Zhao, 2020</td><td rowspan="1" colspan="1">Present</td><td rowspan="1" colspan="1">Normal</td><td rowspan="1" colspan="1">Present</td><td rowspan="1" colspan="1" style="background: #cfd1d1">ii, 6</td><td rowspan="1" colspan="1">i, 9–10</td><td rowspan="1" colspan="1" style="background: #cfd1d1">i, 6</td><td rowspan="1" colspan="1">iii, 5</td><td rowspan="1" colspan="1">13–14</td><td rowspan="1" colspan="1">Rounded</td><td rowspan="1" colspan="1">Yes</td></tr><tr><td rowspan="1" colspan="1"><italic><tp:taxon-name><tp:taxon-name-part taxon-name-part-type="genus" reg="Oreonectes">O.</tp:taxon-name-part><tp:taxon-name-part taxon-name-part-type="species" reg="luochengensis">luochengensis</tp:taxon-name-part></tp:taxon-name></italic> Yang, Wu, Wei &amp; Yang, 2011</td><td rowspan="1" colspan="1" style="background: #cfd1d1">Absent</td><td rowspan="1" colspan="1">Normal</td><td rowspan="1" colspan="1">Present</td><td rowspan="1" colspan="1">iii, 7</td><td rowspan="1" colspan="1" style="background: #cfd1d1">i, 11–12</td><td rowspan="1" colspan="1">i, 7</td><td rowspan="1" colspan="1" style="background: #cfd1d1">ii, 5</td><td rowspan="1" colspan="1">14–16</td><td rowspan="1" colspan="1" style="background: #cfd1d1">Truncated</td><td rowspan="1" colspan="1" style="background: #cfd1d1">No</td></tr><tr><td rowspan="1" colspan="1"><italic><tp:taxon-name><tp:taxon-name-part taxon-name-part-type="genus" reg="Oreonectes">O.</tp:taxon-name-part><tp:taxon-name-part taxon-name-part-type="species" reg="platycephalus">platycephalus</tp:taxon-name-part></tp:taxon-name></italic> Günther, 1868</td><td rowspan="1" colspan="1">Present</td><td rowspan="1" colspan="1">Normal</td><td rowspan="1" colspan="1">Present</td><td rowspan="1" colspan="1">iii, 8–9</td><td rowspan="1" colspan="1" style="background: #cfd1d1">i, 11</td><td rowspan="1" colspan="1" style="background: #cfd1d1">i, 8</td><td rowspan="1" colspan="1" style="background: #cfd1d1">ii, 6–7</td><td rowspan="1" colspan="1">13–15</td><td rowspan="1" colspan="1">Rounded</td><td rowspan="1" colspan="1" style="background: #cfd1d1">No</td></tr><tr><td rowspan="1" colspan="1"><italic><tp:taxon-name><tp:taxon-name-part taxon-name-part-type="genus" reg="Oreonectes">O.</tp:taxon-name-part><tp:taxon-name-part taxon-name-part-type="species" reg="polystigmus">polystigmus</tp:taxon-name-part></tp:taxon-name></italic> Du, Chen &amp; Yang, 2008</td><td rowspan="1" colspan="1">Present</td><td rowspan="1" colspan="1">Normal</td><td rowspan="1" colspan="1">Present</td><td rowspan="1" colspan="1">iii, 6–7</td><td rowspan="1" colspan="1" style="background: #cfd1d1">i, 10</td><td rowspan="1" colspan="1" style="background: #cfd1d1">i, 6</td><td rowspan="1" colspan="1" style="background: #cfd1d1">ii, 5</td><td rowspan="1" colspan="1">14–15</td><td rowspan="1" colspan="1">Rounded</td><td rowspan="1" colspan="1" style="background: #cfd1d1">No</td></tr><tr><td rowspan="1" colspan="1"/><td rowspan="1" colspan="2">
                  <bold>Tip of pelvic fin reaching anus</bold>
                </td><td rowspan="1" colspan="3">
                  <bold>Dorsal fin origin</bold>
                </td><td rowspan="1" colspan="3">
                  <bold>Maxillary barbel</bold>
                </td><td rowspan="1" colspan="2">
                  <bold>Reference</bold>
                </td></tr><tr><td rowspan="1" colspan="1"><italic><tp:taxon-name><tp:taxon-name-part taxon-name-part-type="genus" reg="Oreonectes">Oreonectes</tp:taxon-name-part><tp:taxon-name-part taxon-name-part-type="species" reg="damingshanensis">damingshanensis</tp:taxon-name-part></tp:taxon-name></italic> sp. nov.</td><td rowspan="1" colspan="2">No</td><td rowspan="1" colspan="3">Posterior to the pelvic-fin origin</td><td rowspan="1" colspan="3">Not reaching to posterior margin of gill cover</td><td rowspan="1" colspan="2">This study</td></tr><tr><td rowspan="1" colspan="1"><italic><tp:taxon-name><tp:taxon-name-part taxon-name-part-type="genus" reg="Oreonectes">O.</tp:taxon-name-part><tp:taxon-name-part taxon-name-part-type="species" reg="guananensis">guananensis</tp:taxon-name-part></tp:taxon-name></italic> Yang, Wei, Lan &amp; Yang, 2011</td><td rowspan="1" colspan="2">No</td><td rowspan="1" colspan="3" style="background: #cfd1d1">Opposite to pelvic-fin origin</td><td rowspan="1" colspan="3">Reaching to the gill cover</td><td rowspan="1" colspan="2"><xref ref-type="bibr" rid="B27">Yang et al. 2011a</xref>; This study</td></tr><tr><td rowspan="1" colspan="1"><italic><tp:taxon-name><tp:taxon-name-part taxon-name-part-type="genus" reg="Oreonectes">O.</tp:taxon-name-part><tp:taxon-name-part taxon-name-part-type="species" reg="guilinensis">guilinensis</tp:taxon-name-part></tp:taxon-name></italic> Huang, Yang, Wu &amp; Zhao, 2020</td><td rowspan="1" colspan="2" style="background: #cfd1d1">Yes</td><td rowspan="1" colspan="3">Slightly posterior to the pelvic-fin origin</td><td rowspan="1" colspan="3" style="background: #cfd1d1">Reaching to the posterior margin of the eye</td><td rowspan="1" colspan="2">Huang et al. 20120</td></tr><tr><td rowspan="1" colspan="1"><italic><tp:taxon-name><tp:taxon-name-part taxon-name-part-type="genus" reg="Oreonectes">O.</tp:taxon-name-part><tp:taxon-name-part taxon-name-part-type="species" reg="luochengensis">luochengensis</tp:taxon-name-part></tp:taxon-name></italic> Yang, Wu, Wei &amp; Yang, 2011</td><td rowspan="1" colspan="2">No</td><td rowspan="1" colspan="3">Slightly posterior to the pelvic-fin origin</td><td rowspan="1" colspan="3" style="background: #cfd1d1">Reaching to the posterior margin of the eye</td><td rowspan="1" colspan="2"><xref ref-type="bibr" rid="B28">Yang et al. 2011b</xref>; This study</td></tr><tr><td rowspan="1" colspan="1"><italic><tp:taxon-name><tp:taxon-name-part taxon-name-part-type="genus" reg="Oreonectes">O.</tp:taxon-name-part><tp:taxon-name-part taxon-name-part-type="species" reg="platycephalus">platycephalus</tp:taxon-name-part></tp:taxon-name></italic> Günther, 1868</td><td rowspan="1" colspan="2">No</td><td rowspan="1" colspan="3">Posterior to the pelvic-fin origin</td><td rowspan="1" colspan="3" style="background: #cfd1d1">Reaching to the posterior margin of the eye</td><td rowspan="1" colspan="2"><xref ref-type="bibr" rid="B6">Günther 1868</xref>; This study</td></tr><tr><td rowspan="1" colspan="1"><italic><tp:taxon-name><tp:taxon-name-part taxon-name-part-type="genus" reg="Oreonectes">O.</tp:taxon-name-part><tp:taxon-name-part taxon-name-part-type="species" reg="polystigmus">polystigmus</tp:taxon-name-part></tp:taxon-name></italic> Du, Chen &amp; Yang, 2008</td><td rowspan="1" colspan="2" style="background: #cfd1d1">Yes</td><td rowspan="1" colspan="3">Slightly posterior to the pelvic-fin origin</td><td rowspan="1" colspan="3">Reaching to the pectoral-fin origin</td><td rowspan="1" colspan="2"><xref ref-type="bibr" rid="B2">Du et al. 2008</xref>; This study</td></tr></tbody></table></table-wrap><table-wrap id="T4" position="float" orientation="portrait"><label>Table 4.</label><caption><p>Morphological comparisons of <italic><tp:taxon-name><tp:taxon-name-part taxon-name-part-type="genus" reg="Oreonectes">Oreonectes</tp:taxon-name-part><tp:taxon-name-part taxon-name-part-type="species" reg="damingshanensis">damingshanensis</tp:taxon-name-part></tp:taxon-name></italic> sp. nov. (<italic>OD</italic>), <italic><tp:taxon-name><tp:taxon-name-part taxon-name-part-type="genus" reg="Oreonectes">O.</tp:taxon-name-part><tp:taxon-name-part taxon-name-part-type="species" reg="luochengensis">luochengensis</tp:taxon-name-part></tp:taxon-name></italic> (<italic>OL</italic>), <italic><tp:taxon-name><tp:taxon-name-part taxon-name-part-type="genus" reg="Oreonectes">O.</tp:taxon-name-part><tp:taxon-name-part taxon-name-part-type="species" reg="guananensis">guananensis</tp:taxon-name-part></tp:taxon-name></italic> (<italic>OG</italic>), <italic><tp:taxon-name><tp:taxon-name-part taxon-name-part-type="genus" reg="Oreonectes">O.</tp:taxon-name-part><tp:taxon-name-part taxon-name-part-type="species" reg="platycephalus">platycephalus</tp:taxon-name-part></tp:taxon-name></italic> (<italic>OPL</italic>), and <italic><tp:taxon-name><tp:taxon-name-part taxon-name-part-type="genus" reg="Oreonectes">O.</tp:taxon-name-part><tp:taxon-name-part taxon-name-part-type="species" reg="polystigmus">polystigmus</tp:taxon-name-part></tp:taxon-name></italic> (<italic>OPO</italic>). All units in mm. <italic>P</italic>-values are at 95% significance.</p></caption><table id="TID0E1GBI" rules="all"><tbody><tr><th rowspan="2" colspan="1"/><th rowspan="1" colspan="2"><italic><tp:taxon-name><tp:taxon-name-part taxon-name-part-type="genus" reg="Oreonectes">O.</tp:taxon-name-part><tp:taxon-name-part taxon-name-part-type="species" reg="damingshanensis">damingshanensis</tp:taxon-name-part></tp:taxon-name></italic> (<italic>OD</italic>)</th><th rowspan="1" colspan="2"><italic><tp:taxon-name><tp:taxon-name-part taxon-name-part-type="genus" reg="Oreonectes">O.</tp:taxon-name-part><tp:taxon-name-part taxon-name-part-type="species" reg="luochengensis">luochengensis</tp:taxon-name-part></tp:taxon-name></italic> (<italic>OL</italic>)</th><th rowspan="1" colspan="2"><italic><tp:taxon-name><tp:taxon-name-part taxon-name-part-type="genus" reg="Oreonectes">O.</tp:taxon-name-part><tp:taxon-name-part taxon-name-part-type="species" reg="guananensis">guananensis</tp:taxon-name-part></tp:taxon-name></italic> (<italic>OG</italic>)</th><th rowspan="1" colspan="2"><italic><tp:taxon-name><tp:taxon-name-part taxon-name-part-type="genus" reg="Oreonectes">O.</tp:taxon-name-part><tp:taxon-name-part taxon-name-part-type="species" reg="platycephalus">platycephalus</tp:taxon-name-part></tp:taxon-name></italic> (<italic>OPL</italic>)</th><th rowspan="1" colspan="2"><italic><tp:taxon-name><tp:taxon-name-part taxon-name-part-type="genus" reg="Oreonectes">O.</tp:taxon-name-part><tp:taxon-name-part taxon-name-part-type="species" reg="polystigmus">polystigmus</tp:taxon-name-part></tp:taxon-name></italic> (<italic>OPO</italic>)</th><th rowspan="1" colspan="4"><italic>P</italic>-value from Mann-Whitney U test</th></tr><tr><th rowspan="1" colspan="1">Range</th><th rowspan="1" colspan="1">Mean ± SD</th><th rowspan="1" colspan="1">Range</th><th rowspan="1" colspan="1">Mean ± SD</th><th rowspan="1" colspan="1">Range</th><th rowspan="1" colspan="1">Mean ± SD</th><th rowspan="1" colspan="1">Range</th><th rowspan="1" colspan="1">Mean ± SD</th><th rowspan="1" colspan="1">Range</th><th rowspan="1" colspan="1">Mean ± SD</th><th rowspan="1" colspan="1">
                  <italic>OD vs OL</italic>
                </th><th rowspan="1" colspan="1">
                  <italic>OD vs OG</italic>
                </th><th rowspan="1" colspan="1">
                  <italic>OD vs OPL</italic>
                </th><th rowspan="1" colspan="1">
                  <italic>OD vs OPO</italic>
                </th></tr><tr><td rowspan="1" colspan="1">Total length</td><td rowspan="1" colspan="1">55.7–98.9</td><td rowspan="1" colspan="1">73.5 ± 9.5</td><td rowspan="1" colspan="1">61.7–80.6</td><td rowspan="1" colspan="1">72.1 ± 8.2</td><td rowspan="1" colspan="1">50.5–89.0</td><td rowspan="1" colspan="1">68.4 ± 18.1</td><td rowspan="1" colspan="1">41.0–85.5</td><td rowspan="1" colspan="1">56.3 ± 15.1</td><td rowspan="1" colspan="1">61.5–66.9</td><td rowspan="1" colspan="1">65.3 ± 2.5</td><td rowspan="1" colspan="1">0.909</td><td rowspan="1" colspan="1">0.536</td><td rowspan="1" colspan="1">0.005</td><td rowspan="1" colspan="1">0.073</td></tr><tr><td rowspan="1" colspan="1">Standard length</td><td rowspan="1" colspan="1">46.2–81.8</td><td rowspan="1" colspan="1">60.6 ± 8.1</td><td rowspan="1" colspan="1">51.7–66.2</td><td rowspan="1" colspan="1">59.5 ± 6.2</td><td rowspan="1" colspan="1">40.6–73.8</td><td rowspan="1" colspan="1">56.7 ± 14.8</td><td rowspan="1" colspan="1">33.1–73.6</td><td rowspan="1" colspan="1">48.1 ± 13.8</td><td rowspan="1" colspan="1">51.2–55.5</td><td rowspan="1" colspan="1">54.2 ± 2.0</td><td rowspan="1" colspan="1">0.802</td><td rowspan="1" colspan="1">0.567</td><td rowspan="1" colspan="1">0.012</td><td rowspan="1" colspan="1">0.093</td></tr><tr><td rowspan="1" colspan="1">Body depth</td><td rowspan="1" colspan="1">7.0–14.8</td><td rowspan="1" colspan="1">9.4 ± 1.7</td><td rowspan="1" colspan="1">6.2–9.3</td><td rowspan="1" colspan="1">8.1 ± 1.3</td><td rowspan="1" colspan="1">4.5–9.8</td><td rowspan="1" colspan="1">7.4 ± 2.2</td><td rowspan="1" colspan="1">4.6–12.2</td><td rowspan="1" colspan="1">7.0 ± 2.6</td><td rowspan="1" colspan="1">6.0–11.4</td><td rowspan="1" colspan="1">8.8 ± 2.3</td><td rowspan="1" colspan="1">0.128</td><td rowspan="1" colspan="1">0.086</td><td rowspan="1" colspan="1">0.006</td><td rowspan="1" colspan="1">0.699</td></tr><tr><td rowspan="1" colspan="1">Body width</td><td rowspan="1" colspan="1">4.6–10.2</td><td rowspan="1" colspan="1">6.7 ± 1.2</td><td rowspan="1" colspan="1">6.3–9.4</td><td rowspan="1" colspan="1">7.2 ± 1.3</td><td rowspan="1" colspan="1">4.2–6.9</td><td rowspan="1" colspan="1">5.6 ± 1.2</td><td rowspan="1" colspan="1">2.8–7.6</td><td rowspan="1" colspan="1">4.5 ± 1.7</td><td rowspan="1" colspan="1">5.5–8.7</td><td rowspan="1" colspan="1">7.0 ± 1.4</td><td rowspan="1" colspan="1">0.802</td><td rowspan="1" colspan="1">0.069</td><td rowspan="1" colspan="1">0.005</td><td rowspan="1" colspan="1">0.738</td></tr><tr><td rowspan="1" colspan="1">Head length</td><td rowspan="1" colspan="1">10.2–16.6</td><td rowspan="1" colspan="1">13.3 ± 1.7</td><td rowspan="1" colspan="1">10.6–13.2</td><td rowspan="1" colspan="1">12.1 ± 1.0</td><td rowspan="1" colspan="1">5.1–16.8</td><td rowspan="1" colspan="1">11.7 ± 4.9</td><td rowspan="1" colspan="1">6.6–16.7</td><td rowspan="1" colspan="1">10.1 ± 3.5</td><td rowspan="1" colspan="1">10.2–12.5</td><td rowspan="1" colspan="1">11.6 ± 1.0</td><td rowspan="1" colspan="1">0.069</td><td rowspan="1" colspan="1">0.536</td><td rowspan="1" colspan="1">0.010</td><td rowspan="1" colspan="1">0.022</td></tr><tr><td rowspan="1" colspan="1">Head depth</td><td rowspan="1" colspan="1">5.4–9.5</td><td rowspan="1" colspan="1">7.2 ± 1.0</td><td rowspan="1" colspan="1">5.6–7.3</td><td rowspan="1" colspan="1">6.5 ± 0.6</td><td rowspan="1" colspan="1">3.3–6.5</td><td rowspan="1" colspan="1">4.7 ± 1.5</td><td rowspan="1" colspan="1">2.9–6.5</td><td rowspan="1" colspan="1">4.8 ± 1.3</td><td rowspan="1" colspan="1">5.7–7.8</td><td rowspan="1" colspan="1">6.8 ± 1.0</td><td rowspan="1" colspan="1">0.069</td><td rowspan="1" colspan="1">0.001</td><td rowspan="1" colspan="1">0.000</td><td rowspan="1" colspan="1">0.485</td></tr><tr><td rowspan="1" colspan="1">Head width</td><td rowspan="1" colspan="1">7.7–13.4</td><td rowspan="1" colspan="1">9.7 ± 1.3</td><td rowspan="1" colspan="1">5.6–7.6</td><td rowspan="1" colspan="1">6.7 ± 0.9</td><td rowspan="1" colspan="1">4.3–8.6</td><td rowspan="1" colspan="1">7.0 ± 1.8</td><td rowspan="1" colspan="1">4.5–9.1</td><td rowspan="1" colspan="1">6.7 ± 1.5</td><td rowspan="1" colspan="1">7.4–8.1</td><td rowspan="1" colspan="1">7.7 ± 0.3</td><td rowspan="1" colspan="1">0.000</td><td rowspan="1" colspan="1">0.002</td><td rowspan="1" colspan="1">0.000</td><td rowspan="1" colspan="1">0.000</td></tr><tr><td rowspan="1" colspan="1">Distance between anterior nostrils</td><td rowspan="1" colspan="1">2.8–6.5</td><td rowspan="1" colspan="1">3.9 ± 0.7</td><td rowspan="1" colspan="1">2.3–3.3</td><td rowspan="1" colspan="1">2.9 ± 0.4</td><td rowspan="1" colspan="1">1.8–4.0</td><td rowspan="1" colspan="1">2.9 ± 1.0</td><td rowspan="1" colspan="1">1.7–3.8</td><td rowspan="1" colspan="1">2.4 ± 0.8</td><td rowspan="1" colspan="1">2.4–2.9</td><td rowspan="1" colspan="1">2.7 ± 0.2</td><td rowspan="1" colspan="1">0.002</td><td rowspan="1" colspan="1">0.043</td><td rowspan="1" colspan="1">0.001</td><td rowspan="1" colspan="1">0.000</td></tr><tr><td rowspan="1" colspan="1">Distance between posterior nostrils</td><td rowspan="1" colspan="1">3.4–6.5</td><td rowspan="1" colspan="1">4.7 ± 0.7</td><td rowspan="1" colspan="1">3.1–4.8</td><td rowspan="1" colspan="1">3.9 ± 0.7</td><td rowspan="1" colspan="1">2.6–6.6</td><td rowspan="1" colspan="1">4.5 ± 1.5</td><td rowspan="1" colspan="1">2.3–6.1</td><td rowspan="1" colspan="1">4.0 ± 1.3</td><td rowspan="1" colspan="1">4.2–5.1</td><td rowspan="1" colspan="1">4.5 ± 0.4</td><td rowspan="1" colspan="1">0.022</td><td rowspan="1" colspan="1">0.697</td><td rowspan="1" colspan="1">0.052</td><td rowspan="1" colspan="1">0.453</td></tr><tr><td rowspan="1" colspan="1">Distance between anterior and posterior nostrils</td><td rowspan="1" colspan="1">0.6–1.5</td><td rowspan="1" colspan="1">0.9 ± 0.2</td><td rowspan="1" colspan="1">1.1–1.4</td><td rowspan="1" colspan="1">1.2 ± 0.1</td><td rowspan="1" colspan="1">1.2–1.8</td><td rowspan="1" colspan="1">1.4 ± 0.2</td><td rowspan="1" colspan="1">0.6–1.5</td><td rowspan="1" colspan="1">0.9 ± 0.3</td><td rowspan="1" colspan="1">1.0–1.2</td><td rowspan="1" colspan="1">1.1 ± 0.1</td><td rowspan="1" colspan="1">0.001</td><td rowspan="1" colspan="1">0.000</td><td rowspan="1" colspan="1">0.918</td><td rowspan="1" colspan="1">0.015</td></tr><tr><td rowspan="1" colspan="1">Snout length</td><td rowspan="1" colspan="1">4.2–7.1</td><td rowspan="1" colspan="1">5.5 ± 0.8</td><td rowspan="1" colspan="1">4.1–7.7</td><td rowspan="1" colspan="1">5.3 ± 1.4</td><td rowspan="1" colspan="1">3.6–6.8</td><td rowspan="1" colspan="1">5.1 ± 1.3</td><td rowspan="1" colspan="1">1.9–7.0</td><td rowspan="1" colspan="1">4.0 ± 1.7</td><td rowspan="1" colspan="1">4.4–10.7</td><td rowspan="1" colspan="1">6.1 ± 3.1</td><td rowspan="1" colspan="1">0.321</td><td rowspan="1" colspan="1">0.448</td><td rowspan="1" colspan="1">0.006</td><td rowspan="1" colspan="1">0.338</td></tr><tr><td rowspan="1" colspan="1">Upper jaw length</td><td rowspan="1" colspan="1">2.2–4.1</td><td rowspan="1" colspan="1">3.2 ± 0.4</td><td rowspan="1" colspan="1">2.3–2.9</td><td rowspan="1" colspan="1">2.6 ± 0.3</td><td rowspan="1" colspan="1">1.7–3.7</td><td rowspan="1" colspan="1">2.6 ± 0.8</td><td rowspan="1" colspan="1">1.2–3.5</td><td rowspan="1" colspan="1">2.0 ± 0.8</td><td rowspan="1" colspan="1">2.1–2.6</td><td rowspan="1" colspan="1">2.3 ± 0.2</td><td rowspan="1" colspan="1">0.004</td><td rowspan="1" colspan="1">0.185</td><td rowspan="1" colspan="1">0.003</td><td rowspan="1" colspan="1">0.001</td></tr><tr><td rowspan="1" colspan="1">Lower jaw length</td><td rowspan="1" colspan="1">0.3–3.3</td><td rowspan="1" colspan="1">2.4 ± 0.5</td><td rowspan="1" colspan="1">1.8–2.5</td><td rowspan="1" colspan="1">2.2 ± 0.3</td><td rowspan="1" colspan="1">1.5–2.8</td><td rowspan="1" colspan="1">2.1 ± 0.5</td><td rowspan="1" colspan="1">0.9–2.4</td><td rowspan="1" colspan="1">1.5 ± 0.5</td><td rowspan="1" colspan="1">1.5–1.9</td><td rowspan="1" colspan="1">1.7 ± 0.2</td><td rowspan="1" colspan="1">0.116</td><td rowspan="1" colspan="1">0.155</td><td rowspan="1" colspan="1">0.001</td><td rowspan="1" colspan="1">0.001</td></tr><tr><td rowspan="1" colspan="1">Mouth width</td><td rowspan="1" colspan="1">2.5–6.4</td><td rowspan="1" colspan="1">4.7 ± 0.8</td><td rowspan="1" colspan="1">3.1–4.0</td><td rowspan="1" colspan="1">3.7 ± 0.3</td><td rowspan="1" colspan="1">2.0–4.4</td><td rowspan="1" colspan="1">3.1 ± 1.0</td><td rowspan="1" colspan="1">1.6–4.1</td><td rowspan="1" colspan="1">2.8 ± 0.8</td><td rowspan="1" colspan="1">2.6–3.6</td><td rowspan="1" colspan="1">3.1 ± 0.4</td><td rowspan="1" colspan="1">0.003</td><td rowspan="1" colspan="1">0.003</td><td rowspan="1" colspan="1">0.000</td><td rowspan="1" colspan="1">0.001</td></tr><tr><td rowspan="1" colspan="1">Eye diameter</td><td rowspan="1" colspan="1">0.9–2.0</td><td rowspan="1" colspan="1">1.6 ± 0.3</td><td rowspan="1" colspan="1">5.5–6.6</td><td rowspan="1" colspan="1">6.0 ± 0.5</td><td rowspan="1" colspan="1">3.7–7.8</td><td rowspan="1" colspan="1">5.8 ± 1.9</td><td rowspan="1" colspan="1">0.5–1.9</td><td rowspan="1" colspan="1">1.1 ± 0.6</td><td rowspan="1" colspan="1">0.8–1.1</td><td rowspan="1" colspan="1">0.9 ± 0.2</td><td rowspan="1" colspan="1">0.000</td><td rowspan="1" colspan="1">0.000</td><td rowspan="1" colspan="1">0.046</td><td rowspan="1" colspan="1">0.001</td></tr><tr><td rowspan="1" colspan="1">Interorbital distance</td><td rowspan="1" colspan="1">4.4–7.7</td><td rowspan="1" colspan="1">5.6 ± 0.9</td><td rowspan="1" colspan="1">1.6–2.2</td><td rowspan="1" colspan="1">1.9 ± 0.3</td><td rowspan="1" colspan="1">1.1–2.1</td><td rowspan="1" colspan="1">1.7 ± 0.4</td><td rowspan="1" colspan="1">3.7–8.2</td><td rowspan="1" colspan="1">5.2 ± 1.6</td><td rowspan="1" colspan="1">5.0–6.8</td><td rowspan="1" colspan="1">6.1 ± 0.8</td><td rowspan="1" colspan="1">0.000</td><td rowspan="1" colspan="1">0.000</td><td rowspan="1" colspan="1">0.217</td><td rowspan="1" colspan="1">0.218</td></tr><tr><td rowspan="1" colspan="1">Predorsal length</td><td rowspan="1" colspan="1">27.0–48.7</td><td rowspan="1" colspan="1">36.5 ± 5.1</td><td rowspan="1" colspan="1">29.8–38.2</td><td rowspan="1" colspan="1">34.2 ± 3.6</td><td rowspan="1" colspan="1">22.5–42.5</td><td rowspan="1" colspan="1">32.4 ± 9.1</td><td rowspan="1" colspan="1">19.7–43.1</td><td rowspan="1" colspan="1">28.8 ± 7.9</td><td rowspan="1" colspan="1">29.6–33.2</td><td rowspan="1" colspan="1">31.9 ± 1.7</td><td rowspan="1" colspan="1">0.345</td><td rowspan="1" colspan="1">0.477</td><td rowspan="1" colspan="1">0.016</td><td rowspan="1" colspan="1">0.064</td></tr><tr><td rowspan="1" colspan="1">Dorsal-fin base length</td><td rowspan="1" colspan="1">4.9–9.1</td><td rowspan="1" colspan="1">6.2 ± 1.0</td><td rowspan="1" colspan="1">4.1–6.2</td><td rowspan="1" colspan="1">5.2 ± 1.0</td><td rowspan="1" colspan="1">2.5–7.3</td><td rowspan="1" colspan="1">5.0 ± 1.8</td><td rowspan="1" colspan="1">2.1–6.4</td><td rowspan="1" colspan="1">3.9 ± 1.4</td><td rowspan="1" colspan="1">4.4–5.9</td><td rowspan="1" colspan="1">5.0 ± 0.6</td><td rowspan="1" colspan="1">0.069</td><td rowspan="1" colspan="1">0.141</td><td rowspan="1" colspan="1">0.001</td><td rowspan="1" colspan="1">0.008</td></tr><tr><td rowspan="1" colspan="1">Dorsal-fin length</td><td rowspan="1" colspan="1">8.8–14.7</td><td rowspan="1" colspan="1">11.4 ± 1.4</td><td rowspan="1" colspan="1">9.4–12.3</td><td rowspan="1" colspan="1">10.5 ± 1.2</td><td rowspan="1" colspan="1">7.2–14.9</td><td rowspan="1" colspan="1">10.9 ± 3.1</td><td rowspan="1" colspan="1">4.9–9.9</td><td rowspan="1" colspan="1">7.6 ± 1.7</td><td rowspan="1" colspan="1">9.0–9.7</td><td rowspan="1" colspan="1">9.5 ± 0.3</td><td rowspan="1" colspan="1">0.202</td><td rowspan="1" colspan="1">0.506</td><td rowspan="1" colspan="1">0.000</td><td rowspan="1" colspan="1">0.002</td></tr><tr><td rowspan="1" colspan="1">Pectoral-fin length</td><td rowspan="1" colspan="1">8.1–13.2</td><td rowspan="1" colspan="1">10.1 ± 1.3</td><td rowspan="1" colspan="1">7.9–11.9</td><td rowspan="1" colspan="1">10.1 ± 1.6</td><td rowspan="1" colspan="1">5.3–11.5</td><td rowspan="1" colspan="1">8.7 ± 2.7</td><td rowspan="1" colspan="1">5.1–10.8</td><td rowspan="1" colspan="1">7.7 ± 1.9</td><td rowspan="1" colspan="1">8.8–9.3</td><td rowspan="1" colspan="1">9.1 ± 0.2</td><td rowspan="1" colspan="1">0.945</td><td rowspan="1" colspan="1">0.421</td><td rowspan="1" colspan="1">0.006</td><td rowspan="1" colspan="1">0.082</td></tr><tr><td rowspan="1" colspan="1">Pectoral-fin base length</td><td rowspan="1" colspan="1">1.8–3.5</td><td rowspan="1" colspan="1">2.4 ± 0.4</td><td rowspan="1" colspan="1">1.6–2.8</td><td rowspan="1" colspan="1">2.0 ± 0.5</td><td rowspan="1" colspan="1">1.1–2.3</td><td rowspan="1" colspan="1">1.8 ± 0.5</td><td rowspan="1" colspan="1">1.3–2.7</td><td rowspan="1" colspan="1">1.9 ± 0.5</td><td rowspan="1" colspan="1">1.6–2.7</td><td rowspan="1" colspan="1">2.3 ± 0.5</td><td rowspan="1" colspan="1">0.048</td><td rowspan="1" colspan="1">0.002</td><td rowspan="1" colspan="1">0.014</td><td rowspan="1" colspan="1">0.485</td></tr><tr><td rowspan="1" colspan="1">Prepectoral length</td><td rowspan="1" colspan="1">9.8–17.3</td><td rowspan="1" colspan="1">13.2 ± 1.7</td><td rowspan="1" colspan="1">11.4–15.1</td><td rowspan="1" colspan="1">12.9 ± 1.4</td><td rowspan="1" colspan="1">9.6–17.2</td><td rowspan="1" colspan="1">13.5 ± 3.3</td><td rowspan="1" colspan="1">7.0–17.6</td><td rowspan="1" colspan="1">10.6 ± 3.7</td><td rowspan="1" colspan="1">11.1–12.8</td><td rowspan="1" colspan="1">12.0 ± 0.8</td><td rowspan="1" colspan="1">0.598</td><td rowspan="1" colspan="1">0.909</td><td rowspan="1" colspan="1">0.014</td><td rowspan="1" colspan="1">0.117</td></tr><tr><td rowspan="1" colspan="1">Pelvic-fin length</td><td rowspan="1" colspan="1">6.9–12.3</td><td rowspan="1" colspan="1">9.6 ± 1.3</td><td rowspan="1" colspan="1">6.6–11.4</td><td rowspan="1" colspan="1">8.7 ± 1.8</td><td rowspan="1" colspan="1">5.5–10.2</td><td rowspan="1" colspan="1">8.0 ± 2.1</td><td rowspan="1" colspan="1">5.3–11.1</td><td rowspan="1" colspan="1">8.0 ± 1.9</td><td rowspan="1" colspan="1">7.1–8.0</td><td rowspan="1" colspan="1">7.5 ± 0.4</td><td rowspan="1" colspan="1">0.237</td><td rowspan="1" colspan="1">0.141</td><td rowspan="1" colspan="1">0.052</td><td rowspan="1" colspan="1">0.005</td></tr><tr><td rowspan="1" colspan="1">Pelvic-fin base length</td><td rowspan="1" colspan="1">1.5–3.3</td><td rowspan="1" colspan="1">2.3 ± 0.4</td><td rowspan="1" colspan="1">1.6–2.0</td><td rowspan="1" colspan="1">1.7 ± 0.2</td><td rowspan="1" colspan="1">0.8–1.9</td><td rowspan="1" colspan="1">1.2 ± 0.5</td><td rowspan="1" colspan="1">1.2–2.6</td><td rowspan="1" colspan="1">1.7 ± 0.5</td><td rowspan="1" colspan="1">1.4–1.7</td><td rowspan="1" colspan="1">1.6 ± 0.1</td><td rowspan="1" colspan="1">0.001</td><td rowspan="1" colspan="1">0.000</td><td rowspan="1" colspan="1">0.009</td><td rowspan="1" colspan="1">0.001</td></tr><tr><td rowspan="1" colspan="1">Prepelvic length</td><td rowspan="1" colspan="1">23.8–41.4</td><td rowspan="1" colspan="1">31.0 ± 4.3</td><td rowspan="1" colspan="1">28.5–36.2</td><td rowspan="1" colspan="1">32.2 ± 3.3</td><td rowspan="1" colspan="1">22.9–40.4</td><td rowspan="1" colspan="1">30.9 ± 8.5</td><td rowspan="1" colspan="1">16.8–39.3</td><td rowspan="1" colspan="1">24.3 ± 7.9</td><td rowspan="1" colspan="1">26.1–30.3</td><td rowspan="1" colspan="1">28.8 ± 1.9</td><td rowspan="1" colspan="1">0.567</td><td rowspan="1" colspan="1">0.631</td><td rowspan="1" colspan="1">0.012</td><td rowspan="1" colspan="1">0.131</td></tr><tr><td rowspan="1" colspan="1">Anal-fin length</td><td rowspan="1" colspan="1">8.3–13.6</td><td rowspan="1" colspan="1">10.4 ± 1.2</td><td rowspan="1" colspan="1">7.5–9.9</td><td rowspan="1" colspan="1">8.6 ± 1.0</td><td rowspan="1" colspan="1">6.7–12.0</td><td rowspan="1" colspan="1">9.0 ± 2.5</td><td rowspan="1" colspan="1">4.8–8.7</td><td rowspan="1" colspan="1">7.5 ± 1.4</td><td rowspan="1" colspan="1">7.6–8.6</td><td rowspan="1" colspan="1">8.1 ± 0.4</td><td rowspan="1" colspan="1">0.003</td><td rowspan="1" colspan="1">0.369</td><td rowspan="1" colspan="1">0.000</td><td rowspan="1" colspan="1">0.000</td></tr><tr><td rowspan="1" colspan="1">Anal-fin base length</td><td rowspan="1" colspan="1">4.2–7.2</td><td rowspan="1" colspan="1">5.2 ± 0.6</td><td rowspan="1" colspan="1">2.0–5.7</td><td rowspan="1" colspan="1">3.9 ± 1.4</td><td rowspan="1" colspan="1">3.4–5.1</td><td rowspan="1" colspan="1">4.2 ± 0.8</td><td rowspan="1" colspan="1">2.0–5.2</td><td rowspan="1" colspan="1">3.6 ± 1.0</td><td rowspan="1" colspan="1">3.9–5.0</td><td rowspan="1" colspan="1">4.2 ± 0.6</td><td rowspan="1" colspan="1">0.025</td><td rowspan="1" colspan="1">0.016</td><td rowspan="1" colspan="1">0.001</td><td rowspan="1" colspan="1">0.007</td></tr><tr><td rowspan="1" colspan="1">Preanal length</td><td rowspan="1" colspan="1">34.5–61.3</td><td rowspan="1" colspan="1">46.0 ± 6.4</td><td rowspan="1" colspan="1">30.7–53.6</td><td rowspan="1" colspan="1">42.2 ± 8.2</td><td rowspan="1" colspan="1">32.7–57.2</td><td rowspan="1" colspan="1">44.3 ± 11.3</td><td rowspan="1" colspan="1">24.4–56.0</td><td rowspan="1" colspan="1">36.3 ± 10.6</td><td rowspan="1" colspan="1">38.1–44.7</td><td rowspan="1" colspan="1">42.3 ± 2.9</td><td rowspan="1" colspan="1">0.345</td><td rowspan="1" colspan="1">0.697</td><td rowspan="1" colspan="1">0.012</td><td rowspan="1" colspan="1">0.131</td></tr><tr><td rowspan="1" colspan="1">Caudal peduncle length</td><td rowspan="1" colspan="1">6.4–14.6</td><td rowspan="1" colspan="1">9.3 ± 1.6</td><td rowspan="1" colspan="1">6.8–8.1</td><td rowspan="1" colspan="1">7.4 ± 0.5</td><td rowspan="1" colspan="1">7.1–9.0</td><td rowspan="1" colspan="1">8.1 ± 0.8</td><td rowspan="1" colspan="1">5.6–11.1</td><td rowspan="1" colspan="1">7.7 ± 1.9</td><td rowspan="1" colspan="1">6.5–9.9</td><td rowspan="1" colspan="1">8.8 ± 1.5</td><td rowspan="1" colspan="1">0.004</td><td rowspan="1" colspan="1">0.048</td><td rowspan="1" colspan="1">0.052</td><td rowspan="1" colspan="1">0.661</td></tr><tr><td rowspan="1" colspan="1">Caudal peduncle depth</td><td rowspan="1" colspan="1">4.9–9.5</td><td rowspan="1" colspan="1">6.6 ± 1.0</td><td rowspan="1" colspan="1">4.7–6.4</td><td rowspan="1" colspan="1">5.6 ± 0.7</td><td rowspan="1" colspan="1">3.4–8.1</td><td rowspan="1" colspan="1">5.7 ± 2.1</td><td rowspan="1" colspan="1">3.5–7.6</td><td rowspan="1" colspan="1">5.2 ± 1.4</td><td rowspan="1" colspan="1">4.4–5.9</td><td rowspan="1" colspan="1">5.3 ± 0.7</td><td rowspan="1" colspan="1">0.014</td><td rowspan="1" colspan="1">0.536</td><td rowspan="1" colspan="1">0.018</td><td rowspan="1" colspan="1">0.013</td></tr><tr><td rowspan="1" colspan="1">Maxillary barbel length</td><td rowspan="1" colspan="1">4.4–8.1</td><td rowspan="1" colspan="1">5.8 ± 0.9</td><td rowspan="1" colspan="1">5.1–6.8</td><td rowspan="1" colspan="1">5.8 ± 0.9</td><td rowspan="1" colspan="1">3.6–8.9</td><td rowspan="1" colspan="1">6.4 ± 2.1</td><td rowspan="1" colspan="1">1.8–6.2</td><td rowspan="1" colspan="1">3.9 ± 1.6</td><td rowspan="1" colspan="1">5.2–6.9</td><td rowspan="1" colspan="1">5.9 ± 0.7</td><td rowspan="1" colspan="1">0.909</td><td rowspan="1" colspan="1">0.421</td><td rowspan="1" colspan="1">0.003</td><td rowspan="1" colspan="1">0.817</td></tr><tr><td rowspan="1" colspan="1">Inrostral barbel length</td><td rowspan="1" colspan="1">3.5–5.6</td><td rowspan="1" colspan="1">4.5 ± 0.6</td><td rowspan="1" colspan="1">3.6–4.7</td><td rowspan="1" colspan="1">4.0 ± 0.5</td><td rowspan="1" colspan="1">2.2–7.0</td><td rowspan="1" colspan="1">4.2 ± 1.8</td><td rowspan="1" colspan="1">1.5–5.5</td><td rowspan="1" colspan="1">3.3 ± 1.3</td><td rowspan="1" colspan="1">4.4–6.1</td><td rowspan="1" colspan="1">5.0 ± 0.8</td><td rowspan="1" colspan="1">0.105</td><td rowspan="1" colspan="1">0.369</td><td rowspan="1" colspan="1">0.008</td><td rowspan="1" colspan="1">0.239</td></tr><tr><td rowspan="1" colspan="1">Outrostral barbel length</td><td rowspan="1" colspan="1">5.3–9.7</td><td rowspan="1" colspan="1">6.9 ± 1.0</td><td rowspan="1" colspan="1">4.5–7.4</td><td rowspan="1" colspan="1">5.9 ± 1.2</td><td rowspan="1" colspan="1">4.2–9.1</td><td rowspan="1" colspan="1">6.8 ± 2.1</td><td rowspan="1" colspan="1">3.4–8.1</td><td rowspan="1" colspan="1">4.9 ± 1.6</td><td rowspan="1" colspan="1">6.0–8.1</td><td rowspan="1" colspan="1">7.0 ± 0.9</td><td rowspan="1" colspan="1">0.105</td><td rowspan="1" colspan="1">0.802</td><td rowspan="1" colspan="1">0.005</td><td rowspan="1" colspan="1">0.817</td></tr></tbody></table></table-wrap></tp:treatment-sec><ref-list><ref id="B23"><mixed-citation xmlns:xlink="http://www.w3.org/1999/xlink" xlink:type="simple"><person-group><name name-style="western"><surname>Wang</surname><given-names>YL</given-names></name></person-group> (<year>2022</year>) Systematic taxonomy of the genus <italic><tp:taxon-name><tp:taxon-name-part taxon-name-part-type="genus">Oreonectes</tp:taxon-name-part></tp:taxon-name></italic> (Master’s thesis). Guizhou Normal University, Guiyang. [In Chinese]</mixed-citation></ref><ref id="B16"><mixed-citation xmlns:xlink="http://www.w3.org/1999/xlink" xlink:type="simple"><person-group><name name-style="western"><surname>Luo</surname><given-names>T</given-names></name><name name-style="western"><surname>Yang</surname><given-names>Q</given-names></name><name name-style="western"><surname>Wu</surname><given-names>L</given-names></name><name name-style="western"><surname>Wang</surname><given-names>YL</given-names></name><name name-style="western"><surname>Zhou</surname><given-names>JJ</given-names></name><name name-style="western"><surname>Deng</surname><given-names>HQ</given-names></name><name name-style="western"><surname>Xiao</surname><given-names>N</given-names></name><name name-style="western"><surname>Zhou</surname><given-names>J</given-names></name></person-group> (<year>2023</year>) <article-title>Phylogenetic relationships of cavefishes of the <tp:taxon-name><tp:taxon-name-part taxon-name-part-type="family">Nemacheilidae</tp:taxon-name-part></tp:taxon-name> (<italic><tp:taxon-name><tp:taxon-name-part taxon-name-part-type="genus">Heminoemacheilus</tp:taxon-name-part></tp:taxon-name></italic>, <italic><tp:taxon-name><tp:taxon-name-part taxon-name-part-type="genus">Oreonectes</tp:taxon-name-part></tp:taxon-name></italic>, <italic><tp:taxon-name><tp:taxon-name-part taxon-name-part-type="genus">Yunnanilus</tp:taxon-name-part></tp:taxon-name></italic>, <italic><tp:taxon-name><tp:taxon-name-part taxon-name-part-type="genus">Paranemachilus</tp:taxon-name-part></tp:taxon-name></italic>, and <italic><tp:taxon-name><tp:taxon-name-part taxon-name-part-type="genus">Troglonectes</tp:taxon-name-part></tp:taxon-name></italic>) revealed by phylogenetic analysis of mitochondrial genome and seven nuclear genes.</article-title><source>Zoological Research</source><volume>44</volume>(<issue>4</issue>): <fpage>693</fpage>–<lpage>697</lpage>. <ext-link xlink:href="10.24272/j.issn.2095-8137.2022.266" ext-link-type="doi" xlink:type="simple">https://doi.org/10.24272/j.issn.2095-8137.2022.266</ext-link></mixed-citation></ref><ref id="B3"><mixed-citation xmlns:xlink="http://www.w3.org/1999/xlink" xlink:type="simple"><person-group><name name-style="western"><surname>Du</surname><given-names>LN</given-names></name><name name-style="western"><surname>Li</surname><given-names>SJ</given-names></name><name name-style="western"><surname>Xu</surname><given-names>F</given-names></name><name name-style="western"><surname>Luo</surname><given-names>T</given-names></name><name name-style="western"><surname>Luo</surname><given-names>FG</given-names></name><name name-style="western"><surname>Yu</surname><given-names>GH</given-names></name><name name-style="western"><surname>Zhou</surname><given-names>J</given-names></name></person-group> (<year>2023</year>) <article-title>Clarification of Phylogenetic Relationships among Chinese Nemacheilids with Tube-Shaped Anterior Nostrils, with a Description of a New Genus and Two New Species.</article-title><source>Journal of Zoological Systematics and Evolutionary Research</source><volume>2023</volume>: <fpage>1</fpage>–<lpage>11</lpage>. <ext-link xlink:href="10.1155/2023/3600085" ext-link-type="doi" xlink:type="simple">https://doi.org/10.1155/2023/3600085</ext-link></mixed-citation></ref><ref id="B27"><mixed-citation xmlns:xlink="http://www.w3.org/1999/xlink" xlink:type="simple"><person-group><name name-style="western"><surname>Yang</surname><given-names>Q</given-names></name><name name-style="western"><surname>Wei</surname><given-names>ML</given-names></name><name name-style="western"><surname>Lan</surname><given-names>JH</given-names></name><name name-style="western"><surname>Yang</surname><given-names>Q</given-names></name></person-group> (<year>2011a</year>) <article-title>A new species of the genus <italic><tp:taxon-name><tp:taxon-name-part taxon-name-part-type="genus">Oreonectes</tp:taxon-name-part></tp:taxon-name></italic> (<tp:taxon-name><tp:taxon-name-part taxon-name-part-type="family">Balitoridae</tp:taxon-name-part></tp:taxon-name>) from Guangxi, China.</article-title><source>Guangxi Normal University: Natural Science Edition</source><volume>29</volume>(<issue>1</issue>): <fpage>72</fpage>–<lpage>75</lpage>. [In Chinese]</mixed-citation></ref><ref id="B28"><mixed-citation xmlns:xlink="http://www.w3.org/1999/xlink" xlink:type="simple"><person-group><name name-style="western"><surname>Yang</surname><given-names>J</given-names></name><name name-style="western"><surname>Wu</surname><given-names>TJ</given-names></name><name name-style="western"><surname>Wei</surname><given-names>RF</given-names></name><name name-style="western"><surname>Yang</surname><given-names>JX</given-names></name></person-group> (<year>2011b</year>) <article-title>A new loach, <italic><tp:taxon-name><tp:taxon-name-part taxon-name-part-type="genus">Oreonectes</tp:taxon-name-part><tp:taxon-name-part taxon-name-part-type="species">luochengensis</tp:taxon-name-part></tp:taxon-name></italic> sp. nov. (<tp:taxon-name><tp:taxon-name-part taxon-name-part-type="order">Cypriniformes</tp:taxon-name-part></tp:taxon-name>: <tp:taxon-name><tp:taxon-name-part taxon-name-part-type="family">Balitoridae</tp:taxon-name-part></tp:taxon-name>) from Guangxi, China.</article-title><source>Zoological Research</source><volume>32</volume>(<issue>2</issue>): <fpage>208</fpage>–<lpage>211</lpage>. [In Chinese]</mixed-citation></ref><ref id="B6"><mixed-citation xmlns:xlink="http://www.w3.org/1999/xlink" xlink:type="simple"><person-group><name name-style="western"><surname>Günther</surname><given-names>A</given-names></name></person-group> (<year>1868</year>) Catalogue of the Fishes in the British Museum. Trustees of the British Museum, London.</mixed-citation></ref><ref id="B2"><mixed-citation xmlns:xlink="http://www.w3.org/1999/xlink" xlink:type="simple"><person-group><name name-style="western"><surname>Du</surname><given-names>LN</given-names></name><name name-style="western"><surname>Chen</surname><given-names>XY</given-names></name><name name-style="western"><surname>Yang</surname><given-names>JX</given-names></name></person-group> (<year>2008</year>) <article-title>A review of the <tp:taxon-name><tp:taxon-name-part taxon-name-part-type="subfamily">Nemacheilinae</tp:taxon-name-part></tp:taxon-name> genus <italic><tp:taxon-name><tp:taxon-name-part taxon-name-part-type="genus">Oreonectes</tp:taxon-name-part></tp:taxon-name></italic> Günther with descriptions of two new species (<tp:taxon-name><tp:taxon-name-part taxon-name-part-type="subclass">Teleostei</tp:taxon-name-part></tp:taxon-name>: <tp:taxon-name><tp:taxon-name-part taxon-name-part-type="family">Balitoridae</tp:taxon-name-part></tp:taxon-name>).</article-title><source>Zootaxa</source><volume>1729</volume>(<issue>1</issue>): <fpage>23</fpage>–<lpage>36</lpage>. <ext-link xlink:href="10.11646/zootaxa.1729.1.3" ext-link-type="doi" xlink:type="simple">https://doi.org/10.11646/zootaxa.1729.1.3</ext-link></mixed-citation></ref></ref-list></tp:taxon-treatment>
